# Supplementary material for: Histone H3 Lysine 27 Methylation Asymmetry on Developmentally-Regulated Promoters Distinguish the First Two Lineages in Mouse Preimplantation Embryos
Source: PLoS One. 2010 Feb 10;5(2):e9150. doi: 10.1371/journal.pone.0009150 (PMC2818844; doi:10.1371/journal.pone.0009150)
Supplement: Table S1 — GO terms enriched for genes with promoters containing H3K4me3, H3K27me3, both marks or none of the marks in the ICM and TE (Excel file). (0.07 MB XLS) [file pone.0009150.s005.xls]

## Sheet: ICM K4m3 only
GO terms enriched for genes with promoters containing H3K4me3, H3K27me3 or both marks in the ICM and TE:
H3K4me3-only promoters in ICM
GO term summary
[GO:0008152] metabolic process
[GO:0006139] nucleobase, nucleoside, nucleotide and nucleic acid metabolic process
[GO:0009987] cellular process
[GO:0043170] macromolecule metabolic process
[GO:0009058] biosynthetic process
[GO:0050896] response to stimulus
[GO:0050789] regulation of biological process
[GO:0009056] catabolic process
[GO:0006810] transport
[GO:0006519] amino acid and derivative metabolic process
[GO:0007154] cell communication
[GO:0007275] multicellular organismal development
Pvalue	Count	Size	Term
5.09e-47	931	3809	[GO:0008152] metabolic process
1.74e-42	275	735	[GO:0006139] nucleobase, nucleoside, nucleotide and nucleic acid metabolic process
5.06e-31	848	3462	[GO:0043283] biopolymer metabolic process
1.33e-16	95	234	[GO:0006412] translation
1.38e-12	52	112	[GO:0006396] RNA processing
1.13e-11	183	643	[GO:0008104] protein localization
1.17e-11	74	193	[GO:0006397] mRNA processing
1.79e-11	95	295	[GO:0009059] macromolecule biosynthetic process
3.04e-11	54	125	[GO:0006281] DNA repair
3.53e-10	75	209	[GO:0000279] M phase
3.92e-10	58	146	[GO:0008380] RNA splicing
9.98e-10	98	305	[GO:0022402] cell cycle process
1.40e-09	46	107	[GO:0006457] protein folding
3.09e-09	31	60	[GO:0006364] rRNA processing
3.67e-09	58	153	[GO:0007067] mitosis
4.30e-09	75	219	[GO:0051301] cell division
6.74e-09	431	1911	[GO:0019538] protein metabolic process
3.91e-08	71	213	[GO:0000278] mitotic cell cycle
9.11e-08	458	2086	[GO:0044260] cellular macromolecule metabolic process
1.11e-07	389	1727	[GO:0006350] transcription
1.56e-07	402	1798	[GO:0010468] regulation of gene expression
2.52e-07	47	127	[GO:0006260] DNA replication
4.54e-07	14	20	[GO:0006099] tricarboxylic acid cycle
7.09e-07	85	287	[GO:0034621] cellular macromolecular complex subunit organization
7.25e-07	393	1776	[GO:0010556] regulation of macromolecule biosynthetic process
9.42e-07	381	1719	[GO:0019219] regulation of nucleobase, nucleoside, nucleotide and nucleic acid metabolic process
1.64e-06	361	1626	[GO:0032774] RNA biosynthetic process
1.91e-06	17	30	[GO:0042254] ribosome biogenesis
1.93e-06	16	27	[GO:0006084] acetyl-CoA metabolic process
2.78e-06	356	1609	[GO:0006355] regulation of transcription, DNA-dependent
5.39e-06	144	573	[GO:0051641] cellular localization
5.87e-06	85	301	[GO:0051276] chromosome organization and biogenesis
6.47e-06	15	26	[GO:0006914] autophagy
6.47e-06	15	26	[GO:0009109] coenzyme catabolic process
1.72e-05	40	118	[GO:0006886] intracellular protein transport
2.18e-05	15	28	[GO:0045333] cellular respiration
2.67e-05	19	41	[GO:0006418] tRNA aminoacylation for protein translation
2.67e-05	19	41	[GO:0043038] amino acid activation
3.01e-05	21	48	[GO:0008033] tRNA processing
3.32e-05	80	297	[GO:0015031] protein transport
3.46e-05	429	2031	[GO:0019222] regulation of metabolic process
3.57e-05	80	292	[GO:0065003] macromolecular complex assembly
6.28e-05	21	50	[GO:0009108] coenzyme biosynthetic process
1.03e-04	37	113	[GO:0006605] protein targeting
1.49e-04	27	75	[GO:0006310] DNA recombination
1.55e-04	116	488	[GO:0006996] organelle organization and biogenesis
1.68e-04	17	39	[GO:0006399] tRNA metabolic process
1.93e-04	10	17	[GO:0006888] ER to Golgi vesicle-mediated transport
2.81e-04	45	152	[GO:0007017] microtubule-based process
3.29e-04	9	15	[GO:0006119] oxidative phosphorylation
3.33e-04	37	119	[GO:0006323] DNA packaging
3.45e-04	12	24	[GO:0000375] RNA splicing, via transesterification reactions
3.45e-04	12	24	[GO:0000398] nuclear mRNA splicing, via spliceosome
4.30e-04	7	10	[GO:0000045] autophagic vacuole formation
4.30e-04	7	10	[GO:0006298] mismatch repair
4.97e-04	36	117	[GO:0051603] proteolysis involved in cellular protein catabolic process
5.55e-04	12	25	[GO:0006402] mRNA catabolic process
6.28e-04	42	147	[GO:0046907] intracellular transport
7.38e-04	11	23	[GO:0033036] macromolecule localization
7.93e-04	18	47	[GO:0007059] chromosome segregation
9.23e-04	14	33	[GO:0009142] nucleoside triphosphate biosynthetic process
9.48e-04	5	6	[GO:0006303] double-strand break repair via nonhomologous end joining
9.48e-04	5	6	[GO:0006892] post-Golgi vesicle-mediated transport
1.04e-03	4	4	[GO:0042159] lipoprotein catabolic process
1.06e-03	18	48	[GO:0050657] nucleic acid transport
1.06e-03	18	48	[GO:0051236] establishment of RNA localization
1.10e-03	8	14	[GO:0051188] cofactor biosynthetic process
1.12e-03	9	17	[GO:0022618] ribonucleoprotein complex assembly
1.14e-03	8	14	[GO:0033014] tetrapyrrole biosynthetic process
1.15e-03	9	17	[GO:0007031] peroxisome organization and biogenesis
1.29e-03	34	114	[GO:0043632] modification-dependent macromolecule catabolic process
1.59e-03	13	31	[GO:0009206] purine ribonucleoside triphosphate biosynthetic process
1.60e-03	33	111	[GO:0006511] ubiquitin-dependent protein catabolic process
2.02e-03	7	12	[GO:0006783] heme biosynthetic process
2.04e-03	8	15	[GO:0006302] double-strand break repair
2.28e-03	11	25	[GO:0010212] response to ionizing radiation
2.39e-03	19	55	[GO:0065002] intracellular protein transport across a membrane
2.51e-03	14	36	[GO:0009199] ribonucleoside triphosphate metabolic process
2.82e-03	5	7	[GO:0006268] DNA unwinding during replication
2.82e-03	5	7	[GO:0032392] DNA geometric change
2.97e-03	27	89	[GO:0006334] nucleosome assembly
3.10e-03	13	33	[GO:0006413] translational initiation
3.47e-03	23	73	[GO:0051321] meiotic cell cycle
3.47e-03	39	146	[GO:0007049] cell cycle
3.48e-03	8	16	[GO:0015986] ATP synthesis coupled proton transport
3.60e-03	6	10	[GO:0042775] organelle ATP synthesis coupled electron transport
3.70e-03	16	45	[GO:0045454] cell redox homeostasis
4.18e-03	27	91	[GO:0051169] nuclear transport
4.44e-03	4	5	[GO:0019321] pentose metabolic process
4.52e-03	27	92	[GO:0044265] cellular macromolecule catabolic process
4.65e-03	15	42	[GO:0006497] protein amino acid lipidation
4.69e-03	39	145	[GO:0022607] cellular component assembly
4.75e-03	16	46	[GO:0051028] mRNA transport
4.75e-03	9	20	[GO:0006778] porphyrin metabolic process
4.75e-03	9	20	[GO:0022904] respiratory electron transport chain
5.49e-03	51	204	[GO:0044248] cellular catabolic process
5.55e-03	8	17	[GO:0034220] transmembrane ion transport
5.85e-03	14	39	[GO:0009144] purine nucleoside triphosphate metabolic process
6.02e-03	16	47	[GO:0006164] purine nucleotide biosynthetic process
6.28e-03	7	14	[GO:0000184] nuclear-transcribed mRNA catabolic process, nonsense-mediated decay
6.28e-03	7	14	[GO:0007040] lysosome organization and biogenesis
6.31e-03	22	72	[GO:0007126] meiosis
6.42e-03	5	8	[GO:0006306] DNA methylation
6.42e-03	5	8	[GO:0016446] somatic hypermutation of immunoglobulin genes
6.73e-03	6	11	[GO:0051651] maintenance of location in cell
7.01e-03	9	21	[GO:0009267] cellular response to starvation
7.01e-03	9	21	[GO:0043543] protein amino acid acylation
7.01e-03	9	21	[GO:0051168] nuclear export
7.03e-03	12	32	[GO:0051640] organelle localization
7.34e-03	17	52	[GO:0042157] lipoprotein metabolic process
7.79e-03	10	25	[GO:0065004] protein-DNA complex assembly
8.24e-03	20	65	[GO:0046483] heterocycle metabolic process
8.57e-03	31	114	[GO:0006091] generation of precursor metabolites and energy
8.89e-03	46	183	[GO:0051726] regulation of cell cycle
8.96e-03	43	169	[GO:0030163] protein catabolic process
9.15e-03	33	123	[GO:0006333] chromatin assembly or disassembly
9.64e-03	22	75	[GO:0051186] cofactor metabolic process
9.97e-03	7	15	[GO:0007051] spindle organization and biogenesis
1.00e-02	9	22	[GO:0006289] nucleotide-excision repair

## Sheet: ICM K27m3 only
GO terms enriched for genes with promoters containing H3K4me3, H3K27me3 or both marks in the ICM and TE:
H3K27me3-only promoters in ICM
GO term summary
[GO:0007154] cell communication
[GO:0009987] cellular process
[GO:0050789] regulation of biological process
[GO:0050896] response to stimulus
[GO:0008152] metabolic process
[GO:0008219] cell death
[GO:0043170] macromolecule metabolic process
Pvalue	Count	Size	Term
1.20e-77	302	1108	[GO:0007608] sensory perception of smell
2.36e-76	378	1650	[GO:0007186] G-protein coupled receptor protein signaling pathway
1.29e-63	364	1706	[GO:0003008] system process
4.63e-45	503	3230	[GO:0007165] signal transduction
5.55e-15	38	101	[GO:0019236] response to pheromone
5.33e-12	593	5387	[GO:0050789] regulation of biological process
3.64e-08	23	71	[GO:0042742] defense response to bacterium
2.04e-04	29	158	[GO:0051707] response to other organism
2.27e-04	9	25	[GO:0050672] negative regulation of lymphocyte proliferation
2.35e-04	12	51	[GO:0007606] sensory perception of chemical stimulus
3.21e-04	4	5	[GO:0045745] positive regulation of G-protein coupled receptor protein signaling pathway
3.70e-04	32	187	[GO:0002682] regulation of immune system process
4.35e-04	35	215	[GO:0006955] immune response
4.45e-04	7	17	[GO:0001580] detection of chemical stimulus involved in sensory perception of bitter taste
5.93e-04	149	1312	[GO:0050896] response to stimulus
6.71e-04	7	18	[GO:0050907] detection of chemical stimulus involved in sensory perception
8.93e-04	4	6	[GO:0045885] positive regulation of survival gene product expression
1.09e-03	33	207	[GO:0006954] inflammatory response
1.24e-03	19	98	[GO:0045087] innate immune response
1.65e-03	8	26	[GO:0002708] positive regulation of lymphocyte mediated immunity
1.74e-03	9	32	[GO:0048002] antigen processing and presentation of peptide antigen
2.79e-03	8	28	[GO:0002699] positive regulation of immune effector process
2.97e-03	13	61	[GO:0032944] regulation of mononuclear cell proliferation
3.07e-03	18	98	[GO:0050778] positive regulation of immune response
3.87e-03	14	70	[GO:0051606] detection of stimulus
3.99e-03	11	49	[GO:0042129] regulation of T cell proliferation
4.18e-03	9	36	[GO:0002695] negative regulation of leukocyte activation
4.18e-03	9	36	[GO:0002703] regulation of leukocyte mediated immunity
4.43e-03	14	71	[GO:0016064] immunoglobulin mediated immune response
4.70e-03	12	57	[GO:0007156] homophilic cell adhesion
5.99e-03	4	9	[GO:0001773] myeloid dendritic cell activation
6.60e-03	3	5	[GO:0002675] positive regulation of acute inflammatory response
6.60e-03	3	5	[GO:0002885] positive regulation of hypersensitivity
7.24e-03	6	20	[GO:0002824] positive regulation of adaptive immune response based on somatic recombination of immune receptors built from immunoglobulin superfamily domains
7.26e-03	7	26	[GO:0006958] complement activation, classical pathway
7.45e-03	11	53	[GO:0031347] regulation of defense response
7.92e-03	17	99	[GO:0002250] adaptive immune response
8.14e-03	22	176	[GO:0007600] sensory perception
8.33e-03	2	2	[GO:0032703] negative regulation of interleukin-2 production
8.33e-03	2	2	[GO:0046642] negative regulation of alpha-beta T cell proliferation
8.68e-03	5	15	[GO:0019886] antigen processing and presentation of exogenous peptide antigen via MHC class II

## Sheet: ICM K4m3 and K27m3
GO terms enriched for genes with promoters containing H3K4me3, H3K27me3 or both marks in the ICM and TE:
H3K4me3 and H3K27me3 ('bivalent') promoters in ICM
GO term summary
[GO:0050896] response to stimulus
[GO:0008152] metabolic process
[GO:0043170] macromolecule metabolic process
[GO:0009056] catabolic process
[GO:0006139] nucleobase, nucleoside, nucleotide and nucleic acid metabolic process
[GO:0009058] biosynthetic process
[GO:0009987] cellular process
Pvalue	Count	Size	Term
0.00319	8	101	[GO:0019236] response to pheromone
0.00631	3	16	[GO:0030574] collagen catabolic process
0.00753	3	17	[GO:0044243] multicellular organismal catabolic process
0.00753	3	17	[GO:0044256] protein digestion
0.00753	3	17	[GO:0044266] multicellular organismal macromolecule catabolic process
0.00753	3	17	[GO:0044268] multicellular organismal protein metabolic process
0.00993	4	35	[GO:0006261] DNA-dependent DNA replication

## Sheet: TE K4m3 only
GO terms enriched for genes with promoters containing H3K4me3, H3K27me3 or both marks in the ICM and TE:
H3K4me3-only promoters in TE
GO term summary
[GO:0006139] nucleobase, nucleoside, nucleotide and nucleic acid metabolic process
[GO:0008152] metabolic process
[GO:0009987] cellular process
[GO:0043170] macromolecule metabolic process
[GO:0050896] response to stimulus
[GO:0009058] biosynthetic process
[GO:0006519] amino acid and derivative metabolic process
[GO:0006810] transport
[GO:0009056] catabolic process
[GO:0050789] regulation of biological process
[GO:0007154] cell communication
[GO:0007275] multicellular organismal development
[GO:0008219] cell death
Pvalue	Count	Size	Term
4.13e-54	315	735	[GO:0006139] nucleobase, nucleoside, nucleotide and nucleic acid metabolic process
8.31e-36	930	3462	[GO:0043283] biopolymer metabolic process
4.43e-16	95	219	[GO:0051301] cell division
6.96e-16	74	153	[GO:0007067] mitosis
1.26e-15	86	193	[GO:0006397] mRNA processing
1.52e-15	70	143	[GO:0006281] DNA repair
2.55e-15	95	224	[GO:0000279] M phase
1.17e-14	96	234	[GO:0006412] translation
2.35e-14	69	146	[GO:0008380] RNA splicing
1.59e-13	491	1911	[GO:0019538] protein metabolic process
2.77e-13	201	643	[GO:0008104] protein localization
5.87e-13	55	112	[GO:0006396] RNA processing
6.65e-13	541	2142	[GO:0044260] cellular macromolecule metabolic process
1.47e-12	86	213	[GO:0000278] mitotic cell cycle
3.63e-12	106	288	[GO:0022402] cell cycle process
6.30e-12	91	250	[GO:0009059] macromolecule biosynthetic process
1.68e-10	50	107	[GO:0006457] protein folding
2.26e-10	56	127	[GO:0006260] DNA replication
1.47e-09	52	119	[GO:0006323] DNA packaging
1.56e-09	177	602	[GO:0051641] cellular localization
2.74e-09	87	245	[GO:0034622] cellular macromolecular complex assembly
3.21e-09	97	284	[GO:0051276] chromosome organization and biogenesis
8.30e-08	106	336	[GO:0043933] macromolecular complex subunit organization
1.15e-07	30	60	[GO:0006364] rRNA processing
2.34e-07	23	41	[GO:0006418] tRNA aminoacylation for protein translation
2.34e-07	23	41	[GO:0043038] amino acid activation
3.34e-07	22	39	[GO:0006399] tRNA metabolic process
4.78e-07	38	89	[GO:0006334] nucleosome assembly
4.79e-07	25	48	[GO:0008033] tRNA processing
2.42e-06	54	155	[GO:0046907] intracellular transport
7.42e-06	45	123	[GO:0006333] chromatin assembly or disassembly
1.01e-05	76	250	[GO:0007049] cell cycle
1.14e-05	25	55	[GO:0065002] intracellular protein transport across a membrane
2.00e-05	144	698	[GO:0008152] metabolic process
3.12e-05	14	24	[GO:0000375] RNA splicing, via transesterification reactions
3.12e-05	14	24	[GO:0000398] nuclear mRNA splicing, via spliceosome
3.49e-05	16	30	[GO:0042254] ribosome biogenesis
3.53e-05	49	145	[GO:0022607] cellular component assembly
3.57e-05	15	27	[GO:0006084] acetyl-CoA metabolic process
3.99e-05	17	33	[GO:0009142] nucleoside triphosphate biosynthetic process
4.27e-05	113	410	[GO:0044248] cellular catabolic process
6.31e-05	398	1727	[GO:0006350] transcription
6.53e-05	16	31	[GO:0009206] purine ribonucleoside triphosphate biosynthetic process
7.75e-05	21	47	[GO:0006164] purine nucleotide biosynthetic process
8.01e-05	12	20	[GO:0006099] tricarboxylic acid cycle
1.13e-04	21	48	[GO:0050657] nucleic acid transport
1.13e-04	21	48	[GO:0051236] establishment of RNA localization
1.50e-04	18	39	[GO:0009144] purine nucleoside triphosphate metabolic process
1.53e-04	20	46	[GO:0022613] ribonucleoprotein complex biogenesis and assembly
1.61e-04	17	36	[GO:0009199] ribonucleoside triphosphate metabolic process
1.76e-04	124	488	[GO:0006996] organelle organization and biogenesis
2.27e-04	21	50	[GO:0009108] coenzyme biosynthetic process
2.27e-04	21	50	[GO:0009150] purine ribonucleotide metabolic process
2.58e-04	39	118	[GO:0006886] intracellular protein transport
2.90e-04	13	25	[GO:0010212] response to ionizing radiation
2.93e-04	39	117	[GO:0051603] proteolysis involved in cellular protein catabolic process
3.07e-04	9	14	[GO:0051188] cofactor biosynthetic process
3.18e-04	9	14	[GO:0033014] tetrapyrrole biosynthetic process
3.34e-04	20	48	[GO:0006605] protein targeting
3.44e-04	81	297	[GO:0015031] protein transport
4.05e-04	10	17	[GO:0006888] ER to Golgi vesicle-mediated transport
4.05e-04	10	17	[GO:0007031] peroxisome organization and biogenesis
4.57e-04	11	20	[GO:0006778] porphyrin metabolic process
4.70e-04	76	272	[GO:0009057] macromolecule catabolic process
4.93e-04	8	12	[GO:0006783] heme biosynthetic process
5.74e-04	19	46	[GO:0009260] ribonucleotide biosynthetic process
5.74e-04	19	46	[GO:0042158] lipoprotein biosynthetic process
5.74e-04	19	46	[GO:0051028] mRNA transport
6.45e-04	403	1798	[GO:0010468] regulation of gene expression
6.47e-04	9	15	[GO:0006119] oxidative phosphorylation
6.48e-04	15	33	[GO:0006413] translational initiation
6.92e-04	14	30	[GO:0007059] chromosome segregation
7.48e-04	7	10	[GO:0006298] mismatch repair
7.48e-04	7	10	[GO:0006611] protein export from nucleus
8.75e-04	36	111	[GO:0006511] ubiquitin-dependent protein catabolic process
1.06e-03	8	13	[GO:0007034] vacuolar transport
1.16e-03	13	28	[GO:0045333] cellular respiration
1.20e-03	154	796	[GO:0044238] primary metabolic process
1.34e-03	395	1776	[GO:0010556] regulation of macromolecule biosynthetic process
1.43e-03	25	71	[GO:0000226] microtubule cytoskeleton organization and biogenesis
1.44e-03	5	6	[GO:0006303] double-strand break repair via nonhomologous end joining
1.44e-03	5	6	[GO:0006892] post-Golgi vesicle-mediated transport
1.44e-03	5	6	[GO:0018279] protein amino acid N-linked glycosylation via asparagine
1.46e-03	4	4	[GO:0042159] lipoprotein catabolic process
1.46e-03	4	4	[GO:0042992] negative regulation of transcription factor import into nucleus
1.50e-03	36	114	[GO:0043632] modification-dependent macromolecule catabolic process
1.56e-03	252	1093	[GO:0006464] protein modification process
1.58e-03	28	83	[GO:0006913] nucleocytoplasmic transport
1.73e-03	382	1719	[GO:0019219] regulation of nucleobase, nucleoside, nucleotide and nucleic acid metabolic process
1.90e-03	12	26	[GO:0006914] autophagy
1.90e-03	12	26	[GO:0009109] coenzyme catabolic process
1.90e-03	12	26	[GO:0046034] ATP metabolic process
1.95e-03	49	169	[GO:0030163] protein catabolic process
2.04e-03	362	1626	[GO:0032774] RNA biosynthetic process
2.06e-03	11	23	[GO:0006506] GPI anchor biosynthetic process
2.08e-03	20	54	[GO:0051716] cellular response to stimulus
2.71e-03	6	9	[GO:0006744] ubiquinone biosynthetic process
3.19e-03	19	52	[GO:0015992] proton transport
3.37e-03	25	75	[GO:0006310] DNA recombination
3.42e-03	10	21	[GO:0009267] cellular response to starvation
3.42e-03	10	21	[GO:0032386] regulation of intracellular transport
3.45e-03	17	45	[GO:0032446] protein modification by small protein conjugation
3.56e-03	13	31	[GO:0042440] pigment metabolic process
4.10e-03	355	1609	[GO:0006355] regulation of transcription, DNA-dependent
4.21e-03	5	7	[GO:0006268] DNA unwinding during replication
4.21e-03	5	7	[GO:0032392] DNA geometric change
4.21e-03	5	7	[GO:0046823] negative regulation of nucleocytoplasmic transport
4.21e-03	5	7	[GO:0051224] negative regulation of protein transport
4.31e-03	20	57	[GO:0006606] protein import into nucleus
4.50e-03	17	46	[GO:0030384] phosphoinositide metabolic process
4.80e-03	23	69	[GO:0007018] microtubule-based movement
4.93e-03	13	32	[GO:0006733] oxidoreduction coenzyme metabolic process
5.07e-03	43	151	[GO:0001701] in utero embryonic development
5.18e-03	10	22	[GO:0006289] nucleotide-excision repair
5.66e-03	6	10	[GO:0000045] autophagic vacuole formation
5.66e-03	6	10	[GO:0042775] organelle ATP synthesis coupled electron transport
5.69e-03	9	19	[GO:0009451] RNA modification
5.73e-03	12	29	[GO:0008629] induction of apoptosis by intracellular signals
5.93e-03	10	23	[GO:0033036] macromolecule localization
6.06e-03	8	16	[GO:0000723] telomere maintenance
6.06e-03	8	16	[GO:0015986] ATP synthesis coupled proton transport
6.15e-03	7	13	[GO:0007076] mitotic chromosome condensation
6.17e-03	4	5	[GO:0019321] pentose metabolic process
6.17e-03	4	5	[GO:0043547] positive regulation of GTPase activity
6.70e-03	13	33	[GO:0046474] glycerophospholipid biosynthetic process
7.45e-03	3	3	[GO:0051651] maintenance of location in cell
7.48e-03	3	3	[GO:0046070] dGTP metabolic process
7.54e-03	14	37	[GO:0042770] DNA damage response, signal transduction
8.14e-03	9	20	[GO:0007017] microtubule-based process
8.57e-03	9	20	[GO:0022904] respiratory electron transport chain
8.80e-03	16	45	[GO:0045454] cell redox homeostasis
9.22e-03	11	27	[GO:0006986] response to unfolded protein
9.42e-03	5	8	[GO:0032507] maintenance of protein location in cell
9.51e-03	8	17	[GO:0000819] sister chromatid segregation
9.51e-03	8	17	[GO:0034220] transmembrane ion transport

## Sheet: TE K27m3 only
GO terms enriched for genes with promoters containing H3K4me3, H3K27me3 or both marks in the ICM and TE:
H3K27me3 only promoters in TE
GO term summary
[GO:0007154] cell communication
[GO:0009987] cellular process
[GO:0050789] regulation of biological process
[GO:0050896] response to stimulus
[GO:0008152] metabolic process
[GO:0043170] macromolecule metabolic process
[GO:0007275] multicellular organismal development
[GO:0030154] cell differentiation
[GO:0009056] catabolic process
[GO:0009058] biosynthetic process
Pvalue	Count	Size	Term
3.10e-91	253	1108	[GO:0007608] sensory perception of smell
2.53e-88	306	1655	[GO:0007186] G-protein coupled receptor protein signaling pathway
3.96e-88	298	1575	[GO:0050877] neurological system process
6.51e-45	361	3230	[GO:0007165] signal transduction
1.01e-33	368	3700	[GO:0032501] multicellular organismal process
8.84e-16	32	101	[GO:0019236] response to pheromone
6.00e-12	416	5574	[GO:0050789] regulation of biological process
2.83e-10	18	69	[GO:0007606] sensory perception of chemical stimulus
1.52e-08	19	71	[GO:0042742] defense response to bacterium
4.77e-05	23	158	[GO:0051707] response to other organism
3.87e-04	137	1783	[GO:0050896] response to stimulus
3.44e-03	2	2	[GO:0042523] positive regulation of tyrosine phosphorylation of Stat5 protein
3.44e-03	2	2	[GO:0060133] somatotropin secreting cell development
9.02e-03	3	8	[GO:0006032] chitin catabolic process
9.02e-03	3	8	[GO:0006043] glucosamine catabolic process
9.91e-03	2	3	[GO:0018894] dibenzo-p-dioxin metabolic process
9.91e-03	2	3	[GO:0050665] hydrogen peroxide biosynthetic process
9.91e-03	2	3	[GO:0050955] thermoception

## Sheet: TE K4m3 and K27m3
GO terms enriched for genes with promoters containing H3K4me3, H3K27me3 or both marks in the ICM and TE:
H3K4me3 and H3K27me3 ('bivalent') promoters in TE
GO term summary
[GO:0050896] response to stimulus
[GO:0009987] cellular process
[GO:0006810] transport
[GO:0008152] metabolic process
[GO:0043170] macromolecule metabolic process
[GO:0007275] multicellular organismal development
[GO:0030154] cell differentiation
[GO:0006519] amino acid and derivative metabolic process
[GO:0009058] biosynthetic process
[GO:0007154] cell communication
[GO:0050789] regulation of biological process
[GO:0009056] catabolic process
Pvalue	Count	Size	Term
0.000173	6	101	[GO:0019236] response to pheromone
0.003459	2	11	[GO:0009409] response to cold
0.004853	2	13	[GO:0030035] microspike biogenesis
0.004853	2	13	[GO:0048278] vesicle docking
0.007348	2	16	[GO:0007595] lactation
0.007348	2	16	[GO:0030574] collagen catabolic process
0.008163	1	1	[GO:0001923] B-1 B cell differentiation
0.008163	1	1	[GO:0006578] betaine biosynthetic process
0.008163	1	1	[GO:0019285] glycine betaine biosynthetic process from choline
0.008163	1	1	[GO:0030520] estrogen receptor signaling pathway
0.008163	1	1	[GO:0031455] glycine betaine metabolic process
0.008163	1	1	[GO:0042256] mature ribosome assembly
0.008163	1	1	[GO:0051353] positive regulation of oxidoreductase activity
0.008284	2	17	[GO:0044243] multicellular organismal catabolic process
0.008284	2	17	[GO:0044256] protein digestion
0.008284	2	17	[GO:0044266] multicellular organismal macromolecule catabolic process
0.008284	2	17	[GO:0044268] multicellular organismal protein metabolic process

## Sheet: ICM K4K27m3 & TE K4K27m3
GO terms enriched for genes with promoters containing H3K4me3, H3K27me3 or both marks in the ICM and TE:
ICM K4me3 & ICM K27me3 & TE K4me3 & TE K27me3
108 Total Genes
58 Annotated Genes
Num Genes	% Total	% Annotated	Term
18	16.8	36	[GO:0008150] biological_process
12	11.2	24	[GO:0007186] G-protein coupled receptor protein signaling pathway
8	7.5	16	[GO:0007165] signal transduction
6	5.6	12	[GO:0019236] response to pheromone
6	5.6	12	[GO:0007606] sensory perception of chemical stimulus
5	4.7	10	[GO:0006810] transport
4	3.7	8	[GO:0007608] sensory perception of smell
3	2.8	6	[GO:0006350] transcription
3	2.8	6	[GO:0008152] metabolic process
3	2.8	6	[GO:0006355] regulation of transcription, DNA-dependent
2	1.9	4	[GO:0006974] response to DNA damage stimulus
2	1.9	4	[GO:0006468] protein amino acid phosphorylation
2	1.9	4	[GO:0007275] multicellular organismal development
2	1.9	4	[GO:0051301] cell division
2	1.9	4	[GO:0007049] cell cycle
2	1.9	4	[GO:0009887] organ morphogenesis
2	1.9	4	[GO:0006281] DNA repair
2	1.9	4	[GO:0006508] proteolysis
2	1.9	4	[GO:0055114] oxidation reduction
2	1.9	4	[GO:0016192] vesicle-mediated transport
2	1.9	4	[GO:0030574] collagen catabolic process
2	1.9	4	[GO:0045944] positive regulation of transcription from RNA polymerase II promoter
2	1.9	4	[GO:0015031] protein transport
1	0.9	2	[GO:0007492] endoderm development
1	0.9	2	[GO:0007369] gastrulation
1	0.9	2	[GO:0033138] positive regulation of peptidyl-serine phosphorylation
1	0.9	2	[GO:0031018] endocrine pancreas development
1	0.9	2	[GO:0050679] positive regulation of epithelial cell proliferation
1	0.9	2	[GO:0046439] L-cysteine metabolic process
1	0.9	2	[GO:0046888] negative regulation of hormone secretion
1	0.9	2	[GO:0030032] lamellipodium assembly
1	0.9	2	[GO:0006955] immune response
1	0.9	2	[GO:0046716] muscle maintenance
1	0.9	2	[GO:0009409] response to cold
1	0.9	2	[GO:0007162] negative regulation of cell adhesion
1	0.9	2	[GO:0001503] ossification
1	0.9	2	[GO:0045449] regulation of transcription
1	0.9	2	[GO:0035023] regulation of Rho protein signal transduction
1	0.9	2	[GO:0030500] regulation of bone mineralization
1	0.9	2	[GO:0007067] mitosis
1	0.9	2	[GO:0001525] angiogenesis
1	0.9	2	[GO:0019285] glycine betaine biosynthetic process from choline
1	0.9	2	[GO:0001702] gastrulation with mouth forming second
1	0.9	2	[GO:0007257] activation of JNK activity
1	0.9	2	[GO:0007126] meiosis
1	0.9	2	[GO:0007435] salivary gland morphogenesis
1	0.9	2	[GO:0015992] proton transport
1	0.9	2	[GO:0045079] negative regulation of chemokine biosynthetic process
1	0.9	2	[GO:0009968] negative regulation of signal transduction
1	0.9	2	[GO:0016567] protein ubiquitination
1	0.9	2	[GO:0006629] lipid metabolic process
1	0.9	2	[GO:0016042] lipid catabolic process
1	0.9	2	[GO:0006260] DNA replication
1	0.9	2	[GO:0015986] ATP synthesis coupled proton transport
1	0.9	2	[GO:0001781] neutrophil apoptosis
1	0.9	2	[GO:0042127] regulation of cell proliferation
1	0.9	2	[GO:0006310] DNA recombination
1	0.9	2	[GO:0006811] ion transport
1	0.9	2	[GO:0006601] creatine biosynthetic process
1	0.9	2	[GO:0030035] microspike assembly
1	0.9	2	[GO:0006952] defense response
1	0.9	2	[GO:0006953] acute-phase response
1	0.9	2	[GO:0006278] RNA-dependent DNA replication
1	0.9	2	[GO:0045893] positive regulation of transcription, DNA-dependent
1	0.9	2	[GO:0007267] cell-cell signaling
1	0.9	2	[GO:0006289] nucleotide-excision repair
1	0.9	2	[GO:0019452] L-cysteine catabolic process to taurine
1	0.9	2	[GO:0019530] taurine metabolic process
1	0.9	2	[GO:0043410] positive regulation of MAPKKK cascade
1	0.9	2	[GO:0000070] mitotic sister chromatid segregation
1	0.9	2	[GO:0005975] carbohydrate metabolic process
1	0.9	2	[GO:0050731] positive regulation of peptidyl-tyrosine phosphorylation
1	0.9	2	[GO:0035196] gene silencing by miRNA, production of miRNAs
1	0.9	2	[GO:0000122] negative regulation of transcription from RNA polymerase II promoter
1	0.9	2	[GO:0006935] chemotaxis
1	0.9	2	[GO:0046470] phosphatidylcholine metabolic process
1	0.9	2	[GO:0006066] cellular alcohol metabolic process
1	0.9	2	[GO:0006904] vesicle docking during exocytosis
1	0.9	2	[GO:0030072] peptide hormone secretion
1	0.9	2	[GO:0045630] positive regulation of T-helper 2 cell differentiation
1	0.9	2	[GO:0042832] defense response to protozoan
1	0.9	2	[GO:0030317] sperm motility
1	0.9	2	[GO:0006412] translation
1	0.9	2	[GO:0042742] defense response to bacterium
