# Supplementary material for: Histone H3 Lysine 27 Methylation Asymmetry on Developmentally-Regulated Promoters Distinguish the First Two Lineages in Mouse Preimplantation Embryos
Source: PLoS One. 2010 Feb 10;5(2):e9150. doi: 10.1371/journal.pone.0009150 (PMC2818844; doi:10.1371/journal.pone.0009150)
Supplement: Table S2 — GO terms associated with all H3K4/K27me3 promoter-containing genes identified in the ICM and TE (Excel file). (0.08 MB XLS) [file pone.0009150.s006.xls]

## Sheet: ICM_k4m3_&_ICM_k27m3_ALL GENES
GO terms associated with all H3K4/K27me3 promoter-containing genes identified in the ICM and TE:
H3K4/K27me3 genes in ICM
496 Total Genes
405 Annotated Genes
Num Genes	% Total	% Annotated	Term
47	9.5	24.6	[GO:0008150] biological_process
36	7.3	18.8	[GO:0007186] G-protein coupled receptor protein signaling pathway
31	6.3	16.2	[GO:0006810] transport
26	5.3	13.6	[GO:0007165] signal transduction
25	5.1	13.1	[GO:0006355] regulation of transcription, DNA-dependent
24	4.8	12.6	[GO:0006350] transcription
19	3.8	9.9	[GO:0007275] multicellular organismal development
18	3.6	9.4	[GO:0055114] oxidation reduction
17	3.4	8.9	[GO:0008152] metabolic process
16	3.2	8.4	[GO:0007608] sensory perception of smell
14	2.8	7.3	[GO:0007049] cell cycle
12	2.4	6.3	[GO:0006468] protein amino acid phosphorylation
10	2	5.2	[GO:0045449] regulation of transcription
10	2	5.2	[GO:0006508] proteolysis
10	2	5.2	[GO:0015031] protein transport
9	1.8	4.7	[GO:0006811] ion transport
8	1.6	4.2	[GO:0006511] ubiquitin-dependent protein catabolic process
8	1.6	4.2	[GO:0007606] sensory perception of chemical stimulus
8	1.6	4.2	[GO:0019236] response to pheromone
8	1.6	4.2	[GO:0045944] positive regulation of transcription from RNA polymerase II promoter
7	1.4	3.7	[GO:0051301] cell division
7	1.4	3.7	[GO:0030154] cell differentiation
7	1.4	3.7	[GO:0006915] apoptosis
7	1.4	3.7	[GO:0007155] cell adhesion
6	1.2	3.1	[GO:0000122] negative regulation of transcription from RNA polymerase II promoter
5	1	2.6	[GO:0001503] ossification
5	1	2.6	[GO:0006629] lipid metabolic process
5	1	2.6	[GO:0006974] response to DNA damage stimulus
5	1	2.6	[GO:0006412] translation
5	1	2.6	[GO:0006260] DNA replication
5	1	2.6	[GO:0007067] mitosis
4	0.8	2.1	[GO:0006281] DNA repair
4	0.8	2.1	[GO:0007283] spermatogenesis
4	0.8	2.1	[GO:0042254] ribosome biogenesis
4	0.8	2.1	[GO:0022900] electron transport chain
4	0.8	2.1	[GO:0016192] vesicle-mediated transport
4	0.8	2.1	[GO:0006952] defense response
4	0.8	2.1	[GO:0042742] defense response to bacterium
3	0.6	1.6	[GO:0015992] proton transport
3	0.6	1.6	[GO:0006886] intracellular protein transport
3	0.6	1.6	[GO:0030574] collagen catabolic process
3	0.6	1.6	[GO:0016567] protein ubiquitination
3	0.6	1.6	[GO:0006364] rRNA processing
3	0.6	1.6	[GO:0008654] phospholipid biosynthetic process
3	0.6	1.6	[GO:0050896] response to stimulus
3	0.6	1.6	[GO:0008610] lipid biosynthetic process
3	0.6	1.6	[GO:0007507] heart development
3	0.6	1.6	[GO:0006397] mRNA processing
3	0.6	1.6	[GO:0006813] potassium ion transport
3	0.6	1.6	[GO:0006954] inflammatory response
3	0.6	1.6	[GO:0006955] immune response
3	0.6	1.6	[GO:0051216] cartilage development
3	0.6	1.6	[GO:0016042] lipid catabolic process
3	0.6	1.6	[GO:0008380] RNA splicing
3	0.6	1.6	[GO:0007018] microtubule-based movement
2	0.4	1	[GO:0007596] blood coagulation
2	0.4	1	[GO:0019538] protein metabolic process
2	0.4	1	[GO:0006457] protein folding
2	0.4	1	[GO:0048704] embryonic skeletal system morphogenesis
2	0.4	1	[GO:0007059] chromosome segregation
2	0.4	1	[GO:0006691] leukotriene metabolic process
2	0.4	1	[GO:0007126] meiosis
2	0.4	1	[GO:0015813] L-glutamate transport
2	0.4	1	[GO:0008283] cell proliferation
2	0.4	1	[GO:0006334] nucleosome assembly
2	0.4	1	[GO:0006464] protein modification process
2	0.4	1	[GO:0006418] tRNA aminoacylation for protein translation
2	0.4	1	[GO:0045786] negative regulation of cell cycle
2	0.4	1	[GO:0006935] chemotaxis
2	0.4	1	[GO:0007242] intracellular signaling cascade
2	0.4	1	[GO:0001764] neuron migration
2	0.4	1	[GO:0009887] organ morphogenesis
2	0.4	1	[GO:0015986] ATP synthesis coupled proton transport
2	0.4	1	[GO:0009952] anterior/posterior pattern formation
2	0.4	1	[GO:0006631] fatty acid metabolic process
2	0.4	1	[GO:0008033] tRNA processing
2	0.4	1	[GO:0042493] response to drug
2	0.4	1	[GO:0030326] embryonic limb morphogenesis
2	0.4	1	[GO:0001522] pseudouridine synthesis
2	0.4	1	[GO:0030182] neuron differentiation
2	0.4	1	[GO:0010811] positive regulation of cell-substrate adhesion
2	0.4	1	[GO:0008299] isoprenoid biosynthetic process
2	0.4	1	[GO:0006470] protein amino acid dephosphorylation
2	0.4	1	[GO:0009968] negative regulation of signal transduction
2	0.4	1	[GO:0042127] regulation of cell proliferation
2	0.4	1	[GO:0007601] visual perception
2	0.4	1	[GO:0016055] Wnt receptor signaling pathway
2	0.4	1	[GO:0042981] regulation of apoptosis
2	0.4	1	[GO:0006814] sodium ion transport
2	0.4	1	[GO:0006357] regulation of transcription from RNA polymerase II promoter
2	0.4	1	[GO:0050885] neuromuscular process controlling balance
2	0.4	1	[GO:0050679] positive regulation of epithelial cell proliferation
2	0.4	1	[GO:0006310] DNA recombination
2	0.4	1	[GO:0030900] forebrain development
2	0.4	1	[GO:0006829] zinc ion transport
2	0.4	1	[GO:0030198] extracellular matrix organization
2	0.4	1	[GO:0000226] microtubule cytoskeleton organization
2	0.4	1	[GO:0065002] intracellular protein transmembrane transport
2	0.4	1	[GO:0006869] lipid transport
2	0.4	1	[GO:0016311] dephosphorylation
2	0.4	1	[GO:0006865] amino acid transport
2	0.4	1	[GO:0007411] axon guidance
2	0.4	1	[GO:0005975] carbohydrate metabolic process
2	0.4	1	[GO:0007566] embryo implantation
2	0.4	1	[GO:0019370] leukotriene biosynthetic process
2	0.4	1	[GO:0042472] inner ear morphogenesis
1	0.2	0.5	[GO:0046439] L-cysteine metabolic process
1	0.2	0.5	[GO:0006904] vesicle docking during exocytosis
1	0.2	0.5	[GO:0001501] skeletal system development
1	0.2	0.5	[GO:0043200] response to amino acid stimulus
1	0.2	0.5	[GO:0007595] lactation
1	0.2	0.5	[GO:0030856] regulation of epithelial cell differentiation
1	0.2	0.5	[GO:0051290] protein heterotetramerization
1	0.2	0.5	[GO:0006289] nucleotide-excision repair
1	0.2	0.5	[GO:0008360] regulation of cell shape
1	0.2	0.5	[GO:0006835] dicarboxylic acid transport
1	0.2	0.5	[GO:0007520] myoblast fusion
1	0.2	0.5	[GO:0019530] taurine metabolic process
1	0.2	0.5	[GO:0006278] RNA-dependent DNA replication
1	0.2	0.5	[GO:0006270] DNA replication initiation
1	0.2	0.5	[GO:0009566] fertilization
1	0.2	0.5	[GO:0042698] ovulation cycle
1	0.2	0.5	[GO:0030178] negative regulation of Wnt receptor signaling pathway
1	0.2	0.5	[GO:0030072] peptide hormone secretion
1	0.2	0.5	[GO:0016601] Rac protein signal transduction
1	0.2	0.5	[GO:0015991] ATP hydrolysis coupled proton transport
1	0.2	0.5	[GO:0032312] regulation of ARF GTPase activity
1	0.2	0.5	[GO:0042255] ribosome assembly
1	0.2	0.5	[GO:0008643] carbohydrate transport
1	0.2	0.5	[GO:0006112] energy reserve metabolic process
1	0.2	0.5	[GO:0048701] embryonic cranial skeleton morphogenesis
1	0.2	0.5	[GO:0009308] cellular amine metabolic process
1	0.2	0.5	[GO:0007050] cell cycle arrest
1	0.2	0.5	[GO:0021545] cranial nerve development
1	0.2	0.5	[GO:0050717] positive regulation of interleukin-1 alpha secretion
1	0.2	0.5	[GO:0050715] positive regulation of cytokine secretion
1	0.2	0.5	[GO:0050718] positive regulation of interleukin-1 beta secretion
1	0.2	0.5	[GO:0006695] cholesterol biosynthetic process
1	0.2	0.5	[GO:0006694] steroid biosynthetic process
1	0.2	0.5	[GO:0021940] positive regulation of granule cell precursor proliferation
1	0.2	0.5	[GO:0007492] endoderm development
1	0.2	0.5	[GO:0048149] behavioral response to ethanol
1	0.2	0.5	[GO:0009416] response to light stimulus
1	0.2	0.5	[GO:0031223] auditory behavior
1	0.2	0.5	[GO:0045079] negative regulation of chemokine biosynthetic process
1	0.2	0.5	[GO:0043488] regulation of mRNA stability
1	0.2	0.5	[GO:0007129] synapsis
1	0.2	0.5	[GO:0008284] positive regulation of cell proliferation
1	0.2	0.5	[GO:0008285] negative regulation of cell proliferation
1	0.2	0.5	[GO:0008286] insulin receptor signaling pathway
1	0.2	0.5	[GO:0043687] post-translational protein modification
1	0.2	0.5	[GO:0001558] regulation of cell growth
1	0.2	0.5	[GO:0030036] actin cytoskeleton organization
1	0.2	0.5	[GO:0046888] negative regulation of hormone secretion
1	0.2	0.5	[GO:0000050] urea cycle
1	0.2	0.5	[GO:0033198] response to ATP
1	0.2	0.5	[GO:0046470] phosphatidylcholine metabolic process
1	0.2	0.5	[GO:0016525] negative regulation of angiogenesis
1	0.2	0.5	[GO:0030030] cell projection organization
1	0.2	0.5	[GO:0030032] lamellipodium assembly
1	0.2	0.5	[GO:0030035] microspike assembly
1	0.2	0.5	[GO:0018108] peptidyl-tyrosine phosphorylation
1	0.2	0.5	[GO:0008219] cell death
1	0.2	0.5	[GO:0051938] L-glutamate import
1	0.2	0.5	[GO:0009636] response to toxin
1	0.2	0.5	[GO:0006525] arginine metabolic process
1	0.2	0.5	[GO:0006241] CTP biosynthetic process
1	0.2	0.5	[GO:0032526] response to retinoic acid
1	0.2	0.5	[GO:0006601] creatine biosynthetic process
1	0.2	0.5	[GO:0000278] mitotic cell cycle
1	0.2	0.5	[GO:0045087] innate immune response
1	0.2	0.5	[GO:0030534] adult behavior
1	0.2	0.5	[GO:0042832] defense response to protozoan
1	0.2	0.5	[GO:0040018] positive regulation of multicellular organism growth
1	0.2	0.5	[GO:0035196] gene silencing by miRNA, production of miRNAs
1	0.2	0.5	[GO:0001833] inner cell mass cell proliferation
1	0.2	0.5	[GO:0001835] blastocyst hatching
1	0.2	0.5	[GO:0006066] cellular alcohol metabolic process
1	0.2	0.5	[GO:0006417] regulation of translation
1	0.2	0.5	[GO:0046488] phosphatidylinositol metabolic process
1	0.2	0.5	[GO:0043113] receptor clustering
1	0.2	0.5	[GO:0006068] ethanol catabolic process
1	0.2	0.5	[GO:0042130] negative regulation of T cell proliferation
1	0.2	0.5	[GO:0008105] asymmetric protein localization
1	0.2	0.5	[GO:0007617] mating behavior
1	0.2	0.5	[GO:0007160] cell-matrix adhesion
1	0.2	0.5	[GO:0007162] negative regulation of cell adhesion
1	0.2	0.5	[GO:0007169] transmembrane receptor protein tyrosine kinase signaling pathway
1	0.2	0.5	[GO:0007005] mitochondrion organization
1	0.2	0.5	[GO:0030308] negative regulation of cell growth
1	0.2	0.5	[GO:0007368] determination of left/right symmetry
1	0.2	0.5	[GO:0007369] gastrulation
1	0.2	0.5	[GO:0050727] regulation of inflammatory response
1	0.2	0.5	[GO:0045665] negative regulation of neuron differentiation
1	0.2	0.5	[GO:0050803] regulation of synapse structure and activity
1	0.2	0.5	[GO:0045666] positive regulation of neuron differentiation
1	0.2	0.5	[GO:0031290] retinal ganglion cell axon guidance
1	0.2	0.5	[GO:0045669] positive regulation of osteoblast differentiation
1	0.2	0.5	[GO:0030212] hyaluronan metabolic process
1	0.2	0.5	[GO:0051051] negative regulation of transport
1	0.2	0.5	[GO:0010035] response to inorganic substance
1	0.2	0.5	[GO:0016568] chromatin modification
1	0.2	0.5	[GO:0033077] T cell differentiation in the thymus
1	0.2	0.5	[GO:0006298] mismatch repair
1	0.2	0.5	[GO:0046716] muscle maintenance
1	0.2	0.5	[GO:0042311] vasodilation
1	0.2	0.5	[GO:0051028] mRNA transport
1	0.2	0.5	[GO:0030282] bone mineralization
1	0.2	0.5	[GO:0007435] salivary gland morphogenesis
1	0.2	0.5	[GO:0001568] blood vessel development
1	0.2	0.5	[GO:0042098] T cell proliferation
1	0.2	0.5	[GO:0007188] G-protein signaling, coupled to cAMP nucleotide second messenger
1	0.2	0.5	[GO:0007189] G-protein signaling, adenylate cyclase activating pathway
1	0.2	0.5	[GO:0006366] transcription from RNA polymerase II promoter
1	0.2	0.5	[GO:0009880] embryonic pattern specification
1	0.2	0.5	[GO:0006420] arginyl-tRNA aminoacylation
1	0.2	0.5	[GO:0009953] dorsal/ventral pattern formation
1	0.2	0.5	[GO:0050892] intestinal absorption
1	0.2	0.5	[GO:0032088] negative regulation of NF-kappaB transcription factor activity
1	0.2	0.5	[GO:0032713] negative regulation of interleukin-4 production
1	0.2	0.5	[GO:0006519] cellular amino acid and derivative metabolic process
1	0.2	0.5	[GO:0046986] negative regulation of hemoglobin biosynthetic process
1	0.2	0.5	[GO:0006633] fatty acid biosynthetic process
1	0.2	0.5	[GO:0006637] acyl-CoA metabolic process
1	0.2	0.5	[GO:0006635] fatty acid beta-oxidation
1	0.2	0.5	[GO:0001949] sebaceous gland cell differentiation
1	0.2	0.5	[GO:0001942] hair follicle development
1	0.2	0.5	[GO:0051246] regulation of protein metabolic process
1	0.2	0.5	[GO:0006749] glutathione metabolic process
1	0.2	0.5	[GO:0006744] ubiquinone biosynthetic process
1	0.2	0.5	[GO:0016126] sterol biosynthetic process
1	0.2	0.5	[GO:0043271] negative regulation of ion transport
1	0.2	0.5	[GO:0009409] response to cold
1	0.2	0.5	[GO:0001781] neutrophil apoptosis
1	0.2	0.5	[GO:0042491] auditory receptor cell differentiation
1	0.2	0.5	[GO:0045617] negative regulation of keratinocyte differentiation
1	0.2	0.5	[GO:0016337] cell-cell adhesion
1	0.2	0.5	[GO:0001525] angiogenesis
1	0.2	0.5	[GO:0001523] retinoid metabolic process
1	0.2	0.5	[GO:0043588] skin development
1	0.2	0.5	[GO:0035116] embryonic hindlimb morphogenesis
1	0.2	0.5	[GO:0007267] cell-cell signaling
1	0.2	0.5	[GO:0007264] small GTPase mediated signal transduction
1	0.2	0.5	[GO:0043623] cellular protein complex assembly
1	0.2	0.5	[GO:0043193] positive regulation of gene-specific transcription
1	0.2	0.5	[GO:0006493] protein amino acid O-linked glycosylation
1	0.2	0.5	[GO:0019452] L-cysteine catabolic process to taurine
1	0.2	0.5	[GO:0019363] pyridine nucleotide biosynthetic process
1	0.2	0.5	[GO:0032024] positive regulation of insulin secretion
1	0.2	0.5	[GO:0030111] regulation of Wnt receptor signaling pathway
1	0.2	0.5	[GO:0030500] regulation of bone mineralization
1	0.2	0.5	[GO:0001824] blastocyst development
1	0.2	0.5	[GO:0009449] gamma-aminobutyric acid biosynthetic process
1	0.2	0.5	[GO:0007605] sensory perception of sound
1	0.2	0.5	[GO:0006605] protein targeting
1	0.2	0.5	[GO:0007173] epidermal growth factor receptor signaling pathway
1	0.2	0.5	[GO:0007076] mitotic chromosome condensation
1	0.2	0.5	[GO:0050731] positive regulation of peptidyl-tyrosine phosphorylation
1	0.2	0.5	[GO:0050730] regulation of peptidyl-tyrosine phosphorylation
1	0.2	0.5	[GO:0000398] nuclear mRNA splicing, via spliceosome
1	0.2	0.5	[GO:0016051] carbohydrate biosynthetic process
1	0.2	0.5	[GO:0006924] activated T cell apoptosis
1	0.2	0.5	[GO:0030208] dermatan sulfate biosynthetic process
1	0.2	0.5	[GO:0010025] wax biosynthetic process
1	0.2	0.5	[GO:0045116] protein neddylation
1	0.2	0.5	[GO:0030878] thyroid gland development
1	0.2	0.5	[GO:0006812] cation transport
1	0.2	0.5	[GO:0006953] acute-phase response
1	0.2	0.5	[GO:0006950] response to stress
1	0.2	0.5	[GO:0006958] complement activation, classical pathway
1	0.2	0.5	[GO:0006183] GTP biosynthetic process
1	0.2	0.5	[GO:0001570] vasculogenesis
1	0.2	0.5	[GO:0007420] brain development
1	0.2	0.5	[GO:0007191] dopamine receptor, adenylate cyclase activating pathway
1	0.2	0.5	[GO:0006436] tryptophanyl-tRNA aminoacylation
1	0.2	0.5	[GO:0031018] endocrine pancreas development
1	0.2	0.5	[GO:0030157] pancreatic juice secretion
1	0.2	0.5	[GO:0030155] regulation of cell adhesion
1	0.2	0.5	[GO:0046677] response to antibiotic
1	0.2	0.5	[GO:0046676] negative regulation of insulin secretion
1	0.2	0.5	[GO:0030010] establishment of cell polarity
1	0.2	0.5	[GO:0035023] regulation of Rho protein signal transduction
1	0.2	0.5	[GO:0033138] positive regulation of peptidyl-serine phosphorylation
1	0.2	0.5	[GO:0042572] retinol metabolic process
1	0.2	0.5	[GO:0042573] retinoic acid metabolic process
1	0.2	0.5	[GO:0046777] protein amino acid autophosphorylation
1	0.2	0.5	[GO:0001702] gastrulation with mouth forming second
1	0.2	0.5	[GO:0006139] nucleobase, nucleoside, nucleotide and nucleic acid metabolic process
1	0.2	0.5	[GO:0001701] in utero embryonic development
1	0.2	0.5	[GO:0001707] mesoderm formation
1	0.2	0.5	[GO:0045664] regulation of neuron differentiation
1	0.2	0.5	[GO:0048017] inositol lipid-mediated signaling
1	0.2	0.5	[GO:0016485] protein processing
1	0.2	0.5	[GO:0001958] endochondral ossification
1	0.2	0.5	[GO:0001817] regulation of cytokine production
1	0.2	0.5	[GO:0048545] response to steroid hormone stimulus
1	0.2	0.5	[GO:0048752] semicircular canal morphogenesis
1	0.2	0.5	[GO:0042113] B cell activation
1	0.2	0.5	[GO:0048754] branching morphogenesis of a tube
1	0.2	0.5	[GO:0042667] auditory receptor cell fate specification
1	0.2	0.5	[GO:0042668] auditory receptor cell fate determination
1	0.2	0.5	[GO:0019285] glycine betaine biosynthetic process from choline
1	0.2	0.5	[GO:0033574] response to testosterone stimulus
1	0.2	0.5	[GO:0030833] regulation of actin filament polymerization
1	0.2	0.5	[GO:0032696] negative regulation of interleukin-13 production
1	0.2	0.5	[GO:0015698] inorganic anion transport
1	0.2	0.5	[GO:0045609] positive regulation of auditory receptor cell differentiation
1	0.2	0.5	[GO:0046425] regulation of JAK-STAT cascade
1	0.2	0.5	[GO:0006916] anti-apoptosis
1	0.2	0.5	[GO:0006917] induction of apoptosis
1	0.2	0.5	[GO:0009058] biosynthetic process
1	0.2	0.5	[GO:0009117] nucleotide metabolic process
1	0.2	0.5	[GO:0032714] negative regulation of interleukin-5 production
1	0.2	0.5	[GO:0000070] mitotic sister chromatid segregation
1	0.2	0.5	[GO:0051726] regulation of cell cycle
1	0.2	0.5	[GO:0060005] vestibular reflex
1	0.2	0.5	[GO:0031119] tRNA pseudouridine synthesis
1	0.2	0.5	[GO:0007292] female gamete generation
1	0.2	0.5	[GO:0006821] chloride transport
1	0.2	0.5	[GO:0006826] iron ion transport
1	0.2	0.5	[GO:0006986] response to unfolded protein
1	0.2	0.5	[GO:0007519] skeletal muscle development
1	0.2	0.5	[GO:0009611] response to wounding
1	0.2	0.5	[GO:0044419] interspecies interaction between organisms
1	0.2	0.5	[GO:0006261] DNA-dependent DNA replication
1	0.2	0.5	[GO:0021524] visceral motor neuron differentiation
1	0.2	0.5	[GO:0030163] protein catabolic process
1	0.2	0.5	[GO:0040032] post-embryonic body morphogenesis
1	0.2	0.5	[GO:0031069] hair follicle morphogenesis
1	0.2	0.5	[GO:0007200] G-protein signaling, coupled to IP3 second messenger (phospholipase C activating)
1	0.2	0.5	[GO:0006044] N-acetylglucosamine metabolic process
1	0.2	0.5	[GO:0019433] triacylglycerol catabolic process
1	0.2	0.5	[GO:0048485] sympathetic nervous system development
1	0.2	0.5	[GO:0042423] catecholamine biosynthetic process
1	0.2	0.5	[GO:0035088] establishment or maintenance of apical/basal cell polarity
1	0.2	0.5	[GO:0006264] mitochondrial DNA replication
1	0.2	0.5	[GO:0016043] cellular component organization
1	0.2	0.5	[GO:0042384] cilium assembly
1	0.2	0.5	[GO:0007257] activation of JNK activity
1	0.2	0.5	[GO:0050880] regulation of blood vessel size
1	0.2	0.5	[GO:0042633] hair cycle
1	0.2	0.5	[GO:0042637] catagen
1	0.2	0.5	[GO:0043410] positive regulation of MAPKKK cascade
1	0.2	0.5	[GO:0007113] endomitotic cell cycle
1	0.2	0.5	[GO:0030948] negative regulation of vascular endothelial growth factor receptor signaling pathway
1	0.2	0.5	[GO:0045737] positive regulation of cyclin-dependent protein kinase activity
1	0.2	0.5	[GO:0045630] positive regulation of T-helper 2 cell differentiation
1	0.2	0.5	[GO:0006868] glutamine transport
1	0.2	0.5	[GO:0050806] positive regulation of synaptic transmission
1	0.2	0.5	[GO:0009791] post-embryonic development
1	0.2	0.5	[GO:0009790] embryonic development
1	0.2	0.5	[GO:0043087] regulation of GTPase activity
1	0.2	0.5	[GO:0006221] pyrimidine nucleotide biosynthetic process
1	0.2	0.5	[GO:0001541] ovarian follicle development
1	0.2	0.5	[GO:0006228] UTP biosynthetic process
1	0.2	0.5	[GO:0030001] metal ion transport
1	0.2	0.5	[GO:0045893] positive regulation of transcription, DNA-dependent
1	0.2	0.5	[GO:0001892] embryonic placenta development
1	0.2	0.5	[GO:0055085] transmembrane transport
1	0.2	0.5	[GO:0001890] placenta development
1	0.2	0.5	[GO:0007569] cell aging
1	0.2	0.5	[GO:0007243] protein kinase cascade
1	0.2	0.5	[GO:0006083] acetate metabolic process
1	0.2	0.5	[GO:0007249] I-kappaB kinase/NF-kappaB cascade
1	0.2	0.5	[GO:0045941] positive regulation of transcription
1	0.2	0.5	[GO:0006536] glutamate metabolic process
1	0.2	0.5	[GO:0006537] glutamate biosynthetic process
1	0.2	0.5	[GO:0017148] negative regulation of translation
1	0.2	0.5	[GO:0030097] hemopoiesis
1	0.2	0.5	[GO:0000186] activation of MAPKK activity
1	0.2	0.5	[GO:0006659] phosphatidylserine biosynthetic process
1	0.2	0.5	[GO:0019752] carboxylic acid metabolic process
1	0.2	0.5	[GO:0002009] morphogenesis of an epithelium
1	0.2	0.5	[GO:0015898] amiloride transport
1	0.2	0.5	[GO:0051260] protein homooligomerization
1	0.2	0.5	[GO:0030317] sperm motility
1	0.2	0.5	[GO:0048666] neuron development
1	0.2	0.5	[GO:0048667] cell morphogenesis involved in neuron differentiation
1	0.2	0.5	[GO:0048663] neuron fate commitment
1	0.2	0.5	[GO:0042102] positive regulation of T cell proliferation
1	0.2	0.5	[GO:0032689] negative regulation of interferon-gamma production
1	0.2	0.5	[GO:0021615] glossopharyngeal nerve morphogenesis
1	0.2	0.5	[GO:0007154] cell communication
1	0.2	0.5	[GO:0042475] odontogenesis of dentine-containing tooth
1	0.2	0.5	[GO:0007399] nervous system development
1	0.2	0.5	[GO:0045778] positive regulation of ossification
1	0.2	0.5	[GO:0045672] positive regulation of osteoclast differentiation

## Sheet: TE_k4m3_&_TE_k27m3_ALL GENES
GO terms associated with all H3K4/K27me3 promoter-containing genes identified in the ICM and TE:
H3K4/K27me3 genes in TE
187 Total Genes
104 Annotated Genes
Num Genes	% Total	% Annotated	Term
25	13.4	30.1	[GO:0008150] biological_process
16	8.6	19.3	[GO:0007186] G-protein coupled receptor protein signaling pathway
12	6.5	14.5	[GO:0007165] signal transduction
11	5.9	13.3	[GO:0006355] regulation of transcription, DNA-dependent
11	5.9	13.3	[GO:0006350] transcription
7	3.8	8.4	[GO:0006810] transport
6	3.2	7.2	[GO:0007608] sensory perception of smell
6	3.2	7.2	[GO:0007606] sensory perception of chemical stimulus
6	3.2	7.2	[GO:0019236] response to pheromone
6	3.2	7.2	[GO:0007275] multicellular organismal development
5	2.7	6	[GO:0008152] metabolic process
5	2.7	6	[GO:0045944] positive regulation of transcription from RNA polymerase II promoter
5	2.7	6	[GO:0006468] protein amino acid phosphorylation
4	2.2	4.8	[GO:0006508] proteolysis
4	2.2	4.8	[GO:0006412] translation
3	1.6	3.6	[GO:0055114] oxidation reduction
3	1.6	3.6	[GO:0051301] cell division
3	1.6	3.6	[GO:0015031] protein transport
2	1.1	2.4	[GO:0007595] lactation
2	1.1	2.4	[GO:0007219] Notch signaling pathway
2	1.1	2.4	[GO:0019530] taurine metabolic process
2	1.1	2.4	[GO:0016192] vesicle-mediated transport
2	1.1	2.4	[GO:0006364] rRNA processing
2	1.1	2.4	[GO:0006367] transcription initiation from RNA polymerase II promoter
2	1.1	2.4	[GO:0030879] mammary gland development
2	1.1	2.4	[GO:0009887] organ morphogenesis
2	1.1	2.4	[GO:0006915] apoptosis
2	1.1	2.4	[GO:0006811] ion transport
2	1.1	2.4	[GO:0006955] immune response
2	1.1	2.4	[GO:0030574] collagen catabolic process
2	1.1	2.4	[GO:0006357] regulation of transcription from RNA polymerase II promoter
2	1.1	2.4	[GO:0030154] cell differentiation
2	1.1	2.4	[GO:0007049] cell cycle
2	1.1	2.4	[GO:0008380] RNA splicing
2	1.1	2.4	[GO:0008284] positive regulation of cell proliferation
2	1.1	2.4	[GO:0030317] sperm motility
2	1.1	2.4	[GO:0006974] response to DNA damage stimulus
2	1.1	2.4	[GO:0009409] response to cold
2	1.1	2.4	[GO:0045449] regulation of transcription
2	1.1	2.4	[GO:0001525] angiogenesis
2	1.1	2.4	[GO:0006281] DNA repair
2	1.1	2.4	[GO:0006511] ubiquitin-dependent protein catabolic process
2	1.1	2.4	[GO:0045087] innate immune response
2	1.1	2.4	[GO:0007264] small GTPase mediated signal transduction
2	1.1	2.4	[GO:0040018] positive regulation of multicellular organism growth
2	1.1	2.4	[GO:0006397] mRNA processing
1	0.5	1.2	[GO:0042098] T cell proliferation
1	0.5	1.2	[GO:0001656] metanephros development
1	0.5	1.2	[GO:0006904] vesicle docking during exocytosis
1	0.5	1.2	[GO:0006631] fatty acid metabolic process
1	0.5	1.2	[GO:0009166] nucleotide catabolic process
1	0.5	1.2	[GO:0016485] protein processing
1	0.5	1.2	[GO:0046449] creatinine metabolic process
1	0.5	1.2	[GO:0001503] ossification
1	0.5	1.2	[GO:0019915] sequestering of lipid
1	0.5	1.2	[GO:0030500] regulation of bone mineralization
1	0.5	1.2	[GO:0017148] negative regulation of translation
1	0.5	1.2	[GO:0006829] zinc ion transport
1	0.5	1.2	[GO:0031018] endocrine pancreas development
1	0.5	1.2	[GO:0007218] neuropeptide signaling pathway
1	0.5	1.2	[GO:0006549] isoleucine metabolic process
1	0.5	1.2	[GO:0009968] negative regulation of signal transduction
1	0.5	1.2	[GO:0000160] two-component signal transduction system (phosphorelay)
1	0.5	1.2	[GO:0007369] gastrulation
1	0.5	1.2	[GO:0046439] L-cysteine metabolic process
1	0.5	1.2	[GO:0007189] G-protein signaling, adenylate cyclase activating pathway
1	0.5	1.2	[GO:0030856] regulation of epithelial cell differentiation
1	0.5	1.2	[GO:0007088] regulation of mitosis
1	0.5	1.2	[GO:0042127] regulation of cell proliferation
1	0.5	1.2	[GO:0000255] allantoin metabolic process
1	0.5	1.2	[GO:0015992] proton transport
1	0.5	1.2	[GO:0051092] positive regulation of NF-kappaB transcription factor activity
1	0.5	1.2	[GO:0030324] lung development
1	0.5	1.2	[GO:0006600] creatine metabolic process
1	0.5	1.2	[GO:0006289] nucleotide-excision repair
1	0.5	1.2	[GO:0048278] vesicle docking
1	0.5	1.2	[GO:0008361] regulation of cell size
1	0.5	1.2	[GO:0006573] valine metabolic process
1	0.5	1.2	[GO:0001923] B-1 B cell differentiation
1	0.5	1.2	[GO:0043434] response to peptide hormone stimulus
1	0.5	1.2	[GO:0010033] response to organic substance
1	0.5	1.2	[GO:0016197] endosome transport
1	0.5	1.2	[GO:0006278] RNA-dependent DNA replication
1	0.5	1.2	[GO:0050731] positive regulation of peptidyl-tyrosine phosphorylation
1	0.5	1.2	[GO:0007162] negative regulation of cell adhesion
1	0.5	1.2	[GO:0006935] chemotaxis
1	0.5	1.2	[GO:0051353] positive regulation of oxidoreductase activity
1	0.5	1.2	[GO:0016567] protein ubiquitination
1	0.5	1.2	[GO:0046847] filopodium formation
1	0.5	1.2	[GO:0007249] I-kappaB kinase/NF-kappaB cascade
1	0.5	1.2	[GO:0035023] regulation of Rho protein signal transduction
1	0.5	1.2	[GO:0048664] neuron fate determination
1	0.5	1.2	[GO:0046716] muscle maintenance
1	0.5	1.2	[GO:0006801] superoxide metabolic process
1	0.5	1.2	[GO:0007067] mitosis
1	0.5	1.2	[GO:0045086] positive regulation of interleukin-2 biosynthetic process
1	0.5	1.2	[GO:0042981] regulation of apoptosis
1	0.5	1.2	[GO:0030072] peptide hormone secretion
1	0.5	1.2	[GO:0006629] lipid metabolic process
1	0.5	1.2	[GO:0035088] establishment or maintenance of apical/basal cell polarity
1	0.5	1.2	[GO:0007435] salivary gland morphogenesis
1	0.5	1.2	[GO:0042552] myelination
1	0.5	1.2	[GO:0045647] negative regulation of erythrocyte differentiation
1	0.5	1.2	[GO:0032099] negative regulation of appetite
1	0.5	1.2	[GO:0006887] exocytosis
1	0.5	1.2	[GO:0042254] ribosome biogenesis
1	0.5	1.2	[GO:0042256] mature ribosome assembly
1	0.5	1.2	[GO:0043029] T cell homeostasis
1	0.5	1.2	[GO:0046850] regulation of bone remodeling
1	0.5	1.2	[GO:0006366] transcription from RNA polymerase II promoter
1	0.5	1.2	[GO:0002237] response to molecule of bacterial origin
1	0.5	1.2	[GO:0046544] development of secondary male sexual characteristics
1	0.5	1.2	[GO:0033077] T cell differentiation in the thymus
1	0.5	1.2	[GO:0006418] tRNA aminoacylation for protein translation
1	0.5	1.2	[GO:0006812] cation transport
1	0.5	1.2	[GO:0006952] defense response
1	0.5	1.2	[GO:0006953] acute-phase response
1	0.5	1.2	[GO:0050729] positive regulation of inflammatory response
1	0.5	1.2	[GO:0001678] cellular glucose homeostasis
1	0.5	1.2	[GO:0006958] complement activation, classical pathway
1	0.5	1.2	[GO:0001779] natural killer cell differentiation
1	0.5	1.2	[GO:0006101] citrate metabolic process
1	0.5	1.2	[GO:0016126] sterol biosynthetic process
1	0.5	1.2	[GO:0043410] positive regulation of MAPKKK cascade
1	0.5	1.2	[GO:0043552] positive regulation of phosphoinositide 3-kinase activity
1	0.5	1.2	[GO:0031649] heat generation
1	0.5	1.2	[GO:0007229] integrin-mediated signaling pathway
1	0.5	1.2	[GO:0050892] intestinal absorption
1	0.5	1.2	[GO:0006105] succinate metabolic process
1	0.5	1.2	[GO:0006107] oxaloacetate metabolic process
1	0.5	1.2	[GO:0006694] steroid biosynthetic process
1	0.5	1.2	[GO:0006103] 2-oxoglutarate metabolic process
1	0.5	1.2	[GO:0007399] nervous system development
1	0.5	1.2	[GO:0045630] positive regulation of T-helper 2 cell differentiation
1	0.5	1.2	[GO:0042832] defense response to protozoan
1	0.5	1.2	[GO:0007492] endoderm development
1	0.5	1.2	[GO:0006436] tryptophanyl-tRNA aminoacylation
1	0.5	1.2	[GO:0043085] positive regulation of catalytic activity
1	0.5	1.2	[GO:0009267] cellular response to starvation
1	0.5	1.2	[GO:0030155] regulation of cell adhesion
1	0.5	1.2	[GO:0009791] post-embryonic development
1	0.5	1.2	[GO:0007266] Rho protein signal transduction
1	0.5	1.2	[GO:0045588] positive regulation of gamma-delta T cell differentiation
1	0.5	1.2	[GO:0033138] positive regulation of peptidyl-serine phosphorylation
1	0.5	1.2	[GO:0007417] central nervous system development
1	0.5	1.2	[GO:0001702] gastrulation with mouth forming second
1	0.5	1.2	[GO:0007257] activation of JNK activity
1	0.5	1.2	[GO:0007126] meiosis
1	0.5	1.2	[GO:0045079] negative regulation of chemokine biosynthetic process
1	0.5	1.2	[GO:0000122] negative regulation of transcription from RNA polymerase II promoter
1	0.5	1.2	[GO:0001942] hair follicle development
1	0.5	1.2	[GO:0007259] JAK-STAT cascade
1	0.5	1.2	[GO:0002024] diet induced thermogenesis
1	0.5	1.2	[GO:0002025] vasodilation by norepinephrine-epinephrine involved in regulation of systemic arterial blood pressure
1	0.5	1.2	[GO:0045621] positive regulation of lymphocyte differentiation
1	0.5	1.2	[GO:0001781] neutrophil apoptosis
1	0.5	1.2	[GO:0006310] DNA recombination
1	0.5	1.2	[GO:0006879] cellular iron ion homeostasis
1	0.5	1.2	[GO:0050873] brown fat cell differentiation
1	0.5	1.2	[GO:0050870] positive regulation of T cell activation
1	0.5	1.2	[GO:0042113] B cell activation
1	0.5	1.2	[GO:0015986] ATP synthesis coupled proton transport
1	0.5	1.2	[GO:0030001] metal ion transport
1	0.5	1.2	[GO:0045893] positive regulation of transcription, DNA-dependent
1	0.5	1.2	[GO:0007409] axonogenesis
1	0.5	1.2	[GO:0046887] positive regulation of hormone secretion
1	0.5	1.2	[GO:0005975] carbohydrate metabolic process
1	0.5	1.2	[GO:0008203] cholesterol metabolic process
1	0.5	1.2	[GO:0046888] negative regulation of hormone secretion
1	0.5	1.2	[GO:0007030] Golgi organization
1	0.5	1.2	[GO:0050679] positive regulation of epithelial cell proliferation
1	0.5	1.2	[GO:0007242] intracellular signaling cascade
1	0.5	1.2	[GO:0007565] female pregnancy
1	0.5	1.2	[GO:0042493] response to drug
1	0.5	1.2	[GO:0009620] response to fungus
1	0.5	1.2	[GO:0046543] development of secondary female sexual characteristics
1	0.5	1.2	[GO:0048541] Peyer's patch development
1	0.5	1.2	[GO:0046470] phosphatidylcholine metabolic process
1	0.5	1.2	[GO:0042742] defense response to bacterium
1	0.5	1.2	[GO:0000186] activation of MAPKK activity
1	0.5	1.2	[GO:0016337] cell-cell adhesion
1	0.5	1.2	[GO:0016042] lipid catabolic process
1	0.5	1.2	[GO:0034332] adherens junction organization
1	0.5	1.2	[GO:0030032] lamellipodium assembly
1	0.5	1.2	[GO:0030035] microspike assembly
1	0.5	1.2	[GO:0018108] peptidyl-tyrosine phosphorylation
1	0.5	1.2	[GO:0006260] DNA replication
1	0.5	1.2	[GO:0045885] positive regulation of survival gene product expression
1	0.5	1.2	[GO:0006099] tricarboxylic acid cycle
1	0.5	1.2	[GO:0021983] pituitary gland development
1	0.5	1.2	[GO:0001522] pseudouridine synthesis
1	0.5	1.2	[GO:0019285] glycine betaine biosynthetic process from choline
1	0.5	1.2	[GO:0045579] positive regulation of B cell differentiation
1	0.5	1.2	[GO:0030520] estrogen receptor signaling pathway
1	0.5	1.2	[GO:0006695] cholesterol biosynthetic process
1	0.5	1.2	[GO:0006402] mRNA catabolic process
1	0.5	1.2	[GO:0019221] cytokine-mediated signaling pathway
1	0.5	1.2	[GO:0010468] regulation of gene expression
1	0.5	1.2	[GO:0045931] positive regulation of mitotic cell cycle
1	0.5	1.2	[GO:0006601] creatine biosynthetic process
1	0.5	1.2	[GO:0050856] regulation of T cell receptor signaling pathway
1	0.5	1.2	[GO:0042104] positive regulation of activated T cell proliferation
1	0.5	1.2	[GO:0034613] cellular protein localization
1	0.5	1.2	[GO:0043066] negative regulation of apoptosis
1	0.5	1.2	[GO:0006417] regulation of translation
1	0.5	1.2	[GO:0007268] synaptic transmission
1	0.5	1.2	[GO:0007267] cell-cell signaling
1	0.5	1.2	[GO:0051647] nucleus localization
1	0.5	1.2	[GO:0008343] adult feeding behavior
1	0.5	1.2	[GO:0019218] regulation of steroid metabolic process
1	0.5	1.2	[GO:0008610] lipid biosynthetic process
1	0.5	1.2	[GO:0001553] luteinization
1	0.5	1.2	[GO:0000070] mitotic sister chromatid segregation
1	0.5	1.2	[GO:0040015] negative regulation of multicellular organism growth
1	0.5	1.2	[GO:0019452] L-cysteine catabolic process to taurine
1	0.5	1.2	[GO:0045779] negative regulation of bone resorption
1	0.5	1.2	[GO:0035196] gene silencing by miRNA, production of miRNAs
1	0.5	1.2	[GO:0006066] cellular alcohol metabolic process
1	0.5	1.2	[GO:0045671] negative regulation of osteoclast differentiation
1	0.5	1.2	[GO:0007097] nuclear migration
1	0.5	1.2	[GO:0001934] positive regulation of protein amino acid phosphorylation
