# Supplementary material for: Histone H3 Lysine 27 Methylation Asymmetry on Developmentally-Regulated Promoters Distinguish the First Two Lineages in Mouse Preimplantation Embryos
Source: PLoS One. 2010 Feb 10;5(2):e9150. doi: 10.1371/journal.pone.0009150 (PMC2818844; doi:10.1371/journal.pone.0009150)
Supplement: Table S3 — GO terms associated with all expressed H3K4me3, H3K27me3 and H3K4/K27me3 promoter-containing genes in the ICM (Excel file). (0.20 MB XLS) [file pone.0009150.s007.xls]

## Sheet: K4m3-only
GO terms associated with all expressed H3K4me3, H3K27me3 and H3K4/K27me3 promoter-containing genes in the ICM:
H3K4me3-only genes
2467 Total Genes
1764 Annotated Genes
Num Genes	Pct Total	Pct Annotated	Term
252	10.2	14.3	[GO:0006350] transcription
242	9.8	13.7	[GO:0006355] regulation of transcription, DNA-dependent
239	9.7	13.5	[GO:0006810] transport
223	9	12.6	[GO:0008150] biological_process
121	4.9	6.9	[GO:0015031] protein transport
114	4.6	6.5	[GO:0007049] cell cycle
112	4.5	6.3	[GO:0006412] translation
95	3.9	5.4	[GO:0006511] ubiquitin-dependent protein catabolic process
95	3.9	5.4	[GO:0008152] metabolic process
85	3.4	4.8	[GO:0006397] mRNA processing
69	2.8	3.9	[GO:0008380] RNA splicing
68	2.8	3.9	[GO:0006974] response to DNA damage stimulus
66	2.7	3.7	[GO:0006281] DNA repair
66	2.7	3.7	[GO:0006915] apoptosis
62	2.5	3.5	[GO:0051301] cell division
60	2.4	3.4	[GO:0055114] oxidation reduction
59	2.4	3.3	[GO:0007275] multicellular organismal development
56	2.3	3.2	[GO:0006468] protein amino acid phosphorylation
51	2.1	2.9	[GO:0007067] mitosis
41	1.7	2.3	[GO:0006457] protein folding
39	1.6	2.2	[GO:0006886] intracellular protein transport
38	1.5	2.2	[GO:0016192] vesicle-mediated transport
37	1.5	2.1	[GO:0045449] regulation of transcription
34	1.4	1.9	[GO:0022900] electron transport chain
34	1.4	1.9	[GO:0006811] ion transport
31	1.3	1.8	[GO:0007165] signal transduction
31	1.3	1.8	[GO:0006364] rRNA processing
31	1.3	1.8	[GO:0006260] DNA replication
30	1.2	1.7	[GO:0007264] small GTPase mediated signal transduction
30	1.2	1.7	[GO:0030154] cell differentiation
30	1.2	1.7	[GO:0006508] proteolysis
29	1.2	1.6	[GO:0006629] lipid metabolic process
27	1.1	1.5	[GO:0045944] positive regulation of transcription from RNA polymerase II promoter
25	1	1.4	[GO:0006464] protein modification process
24	1	1.4	[GO:0042254] ribosome biogenesis
24	1	1.4	[GO:0016568] chromatin modification
21	0.9	1.2	[GO:0001701] in utero embryonic development
21	0.9	1.2	[GO:0007155] cell adhesion
20	0.8	1.1	[GO:0007283] spermatogenesis
20	0.8	1.1	[GO:0005975] carbohydrate metabolic process
19	0.8	1.1	[GO:0043066] negative regulation of apoptosis
19	0.8	1.1	[GO:0007242] intracellular signaling cascade
18	0.7	1	[GO:0045786] negative regulation of cell cycle
18	0.7	1	[GO:0008033] tRNA processing
18	0.7	1	[GO:0007507] heart development
18	0.7	1	[GO:0006950] response to stress
17	0.7	1	[GO:0006334] nucleosome assembly
17	0.7	1	[GO:0065002] intracellular protein transmembrane transport
16	0.6	0.9	[GO:0006916] anti-apoptosis
15	0.6	0.9	[GO:0045454] cell redox homeostasis
14	0.6	0.8	[GO:0006418] tRNA aminoacylation for protein translation
14	0.6	0.8	[GO:0008610] lipid biosynthetic process
14	0.6	0.8	[GO:0006396] RNA processing
14	0.6	0.8	[GO:0042981] regulation of apoptosis
14	0.6	0.8	[GO:0045941] positive regulation of transcription
13	0.5	0.7	[GO:0015992] proton transport
13	0.5	0.7	[GO:0000122] negative regulation of transcription from RNA polymerase II promoter
13	0.5	0.7	[GO:0006099] tricarboxylic acid cycle
13	0.5	0.7	[GO:0006417] regulation of translation
13	0.5	0.7	[GO:0051028] mRNA transport
13	0.5	0.7	[GO:0006357] regulation of transcription from RNA polymerase II promoter
13	0.5	0.7	[GO:0006914] autophagy
12	0.5	0.7	[GO:0008285] negative regulation of cell proliferation
12	0.5	0.7	[GO:0043065] positive regulation of apoptosis
12	0.5	0.7	[GO:0015986] ATP synthesis coupled proton transport
12	0.5	0.7	[GO:0006631] fatty acid metabolic process
12	0.5	0.7	[GO:0006470] protein amino acid dephosphorylation
12	0.5	0.7	[GO:0006310] DNA recombination
11	0.4	0.6	[GO:0007126] meiosis
11	0.4	0.6	[GO:0008284] positive regulation of cell proliferation
11	0.4	0.6	[GO:0044267] cellular protein metabolic process
11	0.4	0.6	[GO:0016055] Wnt receptor signaling pathway
10	0.4	0.6	[GO:0006888] ER to Golgi vesicle-mediated transport
10	0.4	0.6	[GO:0006413] translational initiation
10	0.4	0.6	[GO:0006139] nucleobase, nucleoside, nucleotide and nucleic acid metabolic process
10	0.4	0.6	[GO:0000226] microtubule cytoskeleton organization
10	0.4	0.6	[GO:0009790] embryonic development
9	0.4	0.5	[GO:0006694] steroid biosynthetic process
9	0.4	0.5	[GO:0008283] cell proliferation
9	0.4	0.5	[GO:0030036] actin cytoskeleton organization
9	0.4	0.5	[GO:0007154] cell communication
9	0.4	0.5	[GO:0009791] post-embryonic development
8	0.3	0.5	[GO:0006302] double-strand break repair
8	0.3	0.5	[GO:0008360] regulation of cell shape
8	0.3	0.5	[GO:0001558] regulation of cell growth
8	0.3	0.5	[GO:0007166] cell surface receptor linked signal transduction
8	0.3	0.5	[GO:0007369] gastrulation
8	0.3	0.5	[GO:0006897] endocytosis
8	0.3	0.5	[GO:0001525] angiogenesis
8	0.3	0.5	[GO:0006259] DNA metabolic process
8	0.3	0.5	[GO:0042127] regulation of cell proliferation
8	0.3	0.5	[GO:0000398] nuclear mRNA splicing, via spliceosome
8	0.3	0.5	[GO:0006814] sodium ion transport
8	0.3	0.5	[GO:0006955] immune response
8	0.3	0.5	[GO:0016337] cell-cell adhesion
8	0.3	0.5	[GO:0006506] GPI anchor biosynthetic process
8	0.3	0.5	[GO:0016481] negative regulation of transcription
8	0.3	0.5	[GO:0030097] hemopoiesis
7	0.3	0.4	[GO:0006289] nucleotide-excision repair
7	0.3	0.4	[GO:0033077] T cell differentiation in the thymus
7	0.3	0.4	[GO:0006754] ATP biosynthetic process
7	0.3	0.4	[GO:0043687] post-translational protein modification
7	0.3	0.4	[GO:0001889] liver development
7	0.3	0.4	[GO:0051276] chromosome organization
7	0.3	0.4	[GO:0006298] mismatch repair
7	0.3	0.4	[GO:0001764] neuron migration
7	0.3	0.4	[GO:0006366] transcription from RNA polymerase II promoter
7	0.3	0.4	[GO:0007186] G-protein coupled receptor protein signaling pathway
7	0.3	0.4	[GO:0007229] integrin-mediated signaling pathway
7	0.3	0.4	[GO:0007059] chromosome segregation
7	0.3	0.4	[GO:0007219] Notch signaling pathway
7	0.3	0.4	[GO:0006606] protein import into nucleus
7	0.3	0.4	[GO:0006605] protein targeting
7	0.3	0.4	[GO:0006813] potassium ion transport
7	0.3	0.4	[GO:0006954] inflammatory response
7	0.3	0.4	[GO:0000184] nuclear-transcribed mRNA catabolic process, nonsense-mediated decay
7	0.3	0.4	[GO:0021987] cerebral cortex development
7	0.3	0.4	[GO:0006917] induction of apoptosis
7	0.3	0.4	[GO:0009058] biosynthetic process
7	0.3	0.4	[GO:0051726] regulation of cell cycle
7	0.3	0.4	[GO:0016042] lipid catabolic process
7	0.3	0.4	[GO:0000045] autophagic vacuole formation
7	0.3	0.4	[GO:0007017] microtubule-based process
7	0.3	0.4	[GO:0045892] negative regulation of transcription, DNA-dependent
7	0.3	0.4	[GO:0008203] cholesterol metabolic process
7	0.3	0.4	[GO:0007018] microtubule-based movement
6	0.2	0.3	[GO:0009887] organ morphogenesis
6	0.2	0.3	[GO:0008643] carbohydrate transport
6	0.2	0.3	[GO:0006096] glycolysis
6	0.2	0.3	[GO:0006367] transcription initiation from RNA polymerase II promoter
6	0.2	0.3	[GO:0009952] anterior/posterior pattern formation
6	0.2	0.3	[GO:0051246] regulation of protein metabolic process
6	0.2	0.3	[GO:0016126] sterol biosynthetic process
6	0.2	0.3	[GO:0043473] pigmentation
6	0.2	0.3	[GO:0042493] response to drug
6	0.2	0.3	[GO:0030326] embryonic limb morphogenesis
6	0.2	0.3	[GO:0009987] cellular process
6	0.2	0.3	[GO:0007420] brain development
6	0.2	0.3	[GO:0006986] response to unfolded protein
6	0.2	0.3	[GO:0045893] positive regulation of transcription, DNA-dependent
6	0.2	0.3	[GO:0010468] regulation of gene expression
6	0.2	0.3	[GO:0007399] nervous system development
5	0.2	0.3	[GO:0007596] blood coagulation
5	0.2	0.3	[GO:0006303] double-strand break repair via nonhomologous end joining
5	0.2	0.3	[GO:0019538] protein metabolic process
5	0.2	0.3	[GO:0032313] regulation of Rab GTPase activity
5	0.2	0.3	[GO:0032312] regulation of ARF GTPase activity
5	0.2	0.3	[GO:0007050] cell cycle arrest
5	0.2	0.3	[GO:0006695] cholesterol biosynthetic process
5	0.2	0.3	[GO:0051016] barbed-end actin filament capping
5	0.2	0.3	[GO:0006486] protein amino acid glycosylation
5	0.2	0.3	[GO:0045087] innate immune response
5	0.2	0.3	[GO:0043524] negative regulation of neuron apoptosis
5	0.2	0.3	[GO:0032526] response to retinoic acid
5	0.2	0.3	[GO:0016567] protein ubiquitination
5	0.2	0.3	[GO:0016447] somatic recombination of immunoglobulin gene segments
5	0.2	0.3	[GO:0016446] somatic hypermutation of immunoglobulin genes
5	0.2	0.3	[GO:0001568] blood vessel development
5	0.2	0.3	[GO:0008654] phospholipid biosynthetic process
5	0.2	0.3	[GO:0007040] lysosome organization
5	0.2	0.3	[GO:0048821] erythrocyte development
5	0.2	0.3	[GO:0040014] regulation of multicellular organism growth
5	0.2	0.3	[GO:0008344] adult locomotory behavior
5	0.2	0.3	[GO:0007031] peroxisome organization
5	0.2	0.3	[GO:0007076] mitotic chromosome condensation
5	0.2	0.3	[GO:0006928] cell motion
5	0.2	0.3	[GO:0043161] proteasomal ubiquitin-dependent protein catabolic process
5	0.2	0.3	[GO:0006006] glucose metabolic process
5	0.2	0.3	[GO:0010332] response to gamma radiation
5	0.2	0.3	[GO:0001501] skeletal system development
5	0.2	0.3	[GO:0030900] forebrain development
5	0.2	0.3	[GO:0006268] DNA unwinding during replication
5	0.2	0.3	[GO:0009411] response to UV
5	0.2	0.3	[GO:0006869] lipid transport
5	0.2	0.3	[GO:0010165] response to X-ray
5	0.2	0.3	[GO:0001892] embryonic placenta development
5	0.2	0.3	[GO:0008202] steroid metabolic process
5	0.2	0.3	[GO:0032496] response to lipopolysaccharide
4	0.2	0.2	[GO:0006306] DNA methylation
4	0.2	0.2	[GO:0006979] response to oxidative stress
4	0.2	0.2	[GO:0007281] germ cell development
4	0.2	0.2	[GO:0001843] neural tube closure
4	0.2	0.2	[GO:0030198] extracellular matrix organization
4	0.2	0.2	[GO:0006887] exocytosis
4	0.2	0.2	[GO:0007626] locomotory behavior
4	0.2	0.2	[GO:0008630] DNA damage response, signal transduction resulting in induction of apoptosis
4	0.2	0.2	[GO:0008286] insulin receptor signaling pathway
4	0.2	0.2	[GO:0030030] cell projection organization
4	0.2	0.2	[GO:0030032] lamellipodium assembly
4	0.2	0.2	[GO:0045444] fat cell differentiation
4	0.2	0.2	[GO:0006094] gluconeogenesis
4	0.2	0.2	[GO:0006520] amino acid metabolic process
4	0.2	0.2	[GO:0048593] camera-type eye morphogenesis
4	0.2	0.2	[GO:0006633] fatty acid biosynthetic process
4	0.2	0.2	[GO:0008104] protein localization
4	0.2	0.2	[GO:0030968] endoplasmic reticulum unfolded protein response
4	0.2	0.2	[GO:0010212] response to ionizing radiation
4	0.2	0.2	[GO:0006744] ubiquinone biosynthetic process
4	0.2	0.2	[GO:0030324] lung development
4	0.2	0.2	[GO:0001522] pseudouridine synthesis
4	0.2	0.2	[GO:0018279] protein amino acid N-linked glycosylation via asparagine
4	0.2	0.2	[GO:0042221] response to chemical stimulus
4	0.2	0.2	[GO:0005977] glycogen metabolic process
4	0.2	0.2	[GO:0006479] protein amino acid methylation
4	0.2	0.2	[GO:0006779] porphyrin biosynthetic process
4	0.2	0.2	[GO:0006783] heme biosynthetic process
4	0.2	0.2	[GO:0001824] blastocyst development
4	0.2	0.2	[GO:0006812] cation transport
4	0.2	0.2	[GO:0007628] adult walking behavior
4	0.2	0.2	[GO:0001570] vasculogenesis
4	0.2	0.2	[GO:0006352] transcription initiation
4	0.2	0.2	[GO:0046777] protein amino acid autophosphorylation
4	0.2	0.2	[GO:0001702] gastrulation with mouth forming second
4	0.2	0.2	[GO:0050885] neuromuscular process controlling balance
4	0.2	0.2	[GO:0051258] protein polymerization
4	0.2	0.2	[GO:0006839] mitochondrial transport
4	0.2	0.2	[GO:0030334] regulation of cell migration
4	0.2	0.2	[GO:0006913] nucleocytoplasmic transport
4	0.2	0.2	[GO:0006821] chloride transport
4	0.2	0.2	[GO:0006446] regulation of translational initiation
4	0.2	0.2	[GO:0030163] protein catabolic process
4	0.2	0.2	[GO:0006611] protein export from nucleus
4	0.2	0.2	[GO:0045190] isotype switching
4	0.2	0.2	[GO:0030308] negative regulation of cell growth
4	0.2	0.2	[GO:0000724] double-strand break repair via homologous recombination
4	0.2	0.2	[GO:0007569] cell aging
4	0.2	0.2	[GO:0007243] protein kinase cascade
4	0.2	0.2	[GO:0000187] activation of MAPK activity
4	0.2	0.2	[GO:0048538] thymus development
4	0.2	0.2	[GO:0006874] cellular calcium ion homeostasis
4	0.2	0.2	[GO:0006402] mRNA catabolic process
4	0.2	0.2	[GO:0007010] cytoskeleton organization
3	0.1	0.2	[GO:0006909] phagocytosis
3	0.1	0.2	[GO:0000245] spliceosome assembly
3	0.1	0.2	[GO:0006865] amino acid transport
3	0.1	0.2	[GO:0007088] regulation of mitosis
3	0.1	0.2	[GO:0007286] spermatid development
3	0.1	0.2	[GO:0006270] DNA replication initiation
3	0.1	0.2	[GO:0006626] protein targeting to mitochondrion
3	0.1	0.2	[GO:0016070] RNA metabolic process
3	0.1	0.2	[GO:0009968] negative regulation of signal transduction
3	0.1	0.2	[GO:0015780] nucleotide-sugar transport
3	0.1	0.2	[GO:0006020] inositol metabolic process
3	0.1	0.2	[GO:0007492] endoderm development
3	0.1	0.2	[GO:0048146] positive regulation of fibroblast proliferation
3	0.1	0.2	[GO:0007406] negative regulation of neuroblast proliferation
3	0.1	0.2	[GO:0042593] glucose homeostasis
3	0.1	0.2	[GO:0006333] chromatin assembly or disassembly
3	0.1	0.2	[GO:0050896] response to stimulus
3	0.1	0.2	[GO:0018105] peptidyl-serine phosphorylation
3	0.1	0.2	[GO:0006469] negative regulation of protein kinase activity
3	0.1	0.2	[GO:0007601] visual perception
3	0.1	0.2	[GO:0051085] chaperone cofactor-dependent protein folding
3	0.1	0.2	[GO:0008542] visual learning
3	0.1	0.2	[GO:0045039] protein import into mitochondrial inner membrane
3	0.1	0.2	[GO:0007169] transmembrane receptor protein tyrosine kinase signaling pathway
3	0.1	0.2	[GO:0001756] somitogenesis
3	0.1	0.2	[GO:0006665] sphingolipid metabolic process
3	0.1	0.2	[GO:0051056] regulation of small GTPase mediated signal transduction
3	0.1	0.2	[GO:0006935] chemotaxis
3	0.1	0.2	[GO:0046034] ATP metabolic process
3	0.1	0.2	[GO:0007044] cell-substrate junction assembly
3	0.1	0.2	[GO:0044262] cellular carbohydrate metabolic process
3	0.1	0.2	[GO:0008652] amino acid biosynthetic process
3	0.1	0.2	[GO:0009117] nucleotide metabolic process
3	0.1	0.2	[GO:0006635] fatty acid beta-oxidation
3	0.1	0.2	[GO:0006730] one-carbon compound metabolic process
3	0.1	0.2	[GO:0043407] negative regulation of MAP kinase activity
3	0.1	0.2	[GO:0050769] positive regulation of neurogenesis
3	0.1	0.2	[GO:0000209] protein polyubiquitination
3	0.1	0.2	[GO:0009086] methionine biosynthetic process
3	0.1	0.2	[GO:0000060] protein import into nucleus, translocation
3	0.1	0.2	[GO:0030182] neuron differentiation
3	0.1	0.2	[GO:0030183] B cell differentiation
3	0.1	0.2	[GO:0007267] cell-cell signaling
3	0.1	0.2	[GO:0019221] cytokine-mediated signaling pathway
3	0.1	0.2	[GO:0001829] trophectodermal cell differentiation
3	0.1	0.2	[GO:0001890] placenta development
3	0.1	0.2	[GO:0007605] sensory perception of sound
3	0.1	0.2	[GO:0043525] positive regulation of neuron apoptosis
3	0.1	0.2	[GO:0006825] copper ion transport
3	0.1	0.2	[GO:0042157] lipoprotein metabolic process
3	0.1	0.2	[GO:0042159] lipoprotein catabolic process
3	0.1	0.2	[GO:0031575] G1/S transition checkpoint
3	0.1	0.2	[GO:0007005] mitochondrion organization
3	0.1	0.2	[GO:0016477] cell migration
3	0.1	0.2	[GO:0006816] calcium ion transport
3	0.1	0.2	[GO:0006953] acute-phase response
3	0.1	0.2	[GO:0006183] GTP biosynthetic process
3	0.1	0.2	[GO:0030155] regulation of cell adhesion
3	0.1	0.2	[GO:0060041] retina development in camera-type eye
3	0.1	0.2	[GO:0007254] JNK cascade
3	0.1	0.2	[GO:0050884] neuromuscular process controlling posture
3	0.1	0.2	[GO:0008629] induction of apoptosis by intracellular signals
3	0.1	0.2	[GO:0006829] zinc ion transport
3	0.1	0.2	[GO:0006983] ER overload response
3	0.1	0.2	[GO:0007519] skeletal muscle development
3	0.1	0.2	[GO:0000910] cytokinesis
3	0.1	0.2	[GO:0006164] purine nucleotide biosynthetic process
3	0.1	0.2	[GO:0006614] SRP-dependent cotranslational protein targeting to membrane
3	0.1	0.2	[GO:0033014] tetrapyrrole biosynthetic process
3	0.1	0.2	[GO:0042632] cholesterol homeostasis
3	0.1	0.2	[GO:0016311] dephosphorylation
3	0.1	0.2	[GO:0007276] gamete generation
3	0.1	0.2	[GO:0043087] regulation of GTPase activity
3	0.1	0.2	[GO:0022008] neurogenesis
3	0.1	0.2	[GO:0007417] central nervous system development
3	0.1	0.2	[GO:0000723] telomere maintenance
3	0.1	0.2	[GO:0006122] mitochondrial electron transport, ubiquinol to cytochrome c
3	0.1	0.2	[GO:0044237] cellular metabolic process
3	0.1	0.2	[GO:0030335] positive regulation of cell migration
3	0.1	0.2	[GO:0048666] neuron development
3	0.1	0.2	[GO:0001933] negative regulation of protein amino acid phosphorylation
3	0.1	0.2	[GO:0001934] positive regulation of protein amino acid phosphorylation
2	0.1	0.1	[GO:0033151] V(D)J recombination
2	0.1	0.1	[GO:0007595] lactation
2	0.1	0.1	[GO:0016358] dendrite development
2	0.1	0.1	[GO:0044257] cellular protein catabolic process
2	0.1	0.1	[GO:0009165] nucleotide biosynthetic process
2	0.1	0.1	[GO:0033152] immunoglobulin V(D)J recombination
2	0.1	0.1	[GO:0030317] sperm motility
2	0.1	0.1	[GO:0000165] MAPKKK cascade
2	0.1	0.1	[GO:0030224] monocyte differentiation
2	0.1	0.1	[GO:0007089] traversing start control point of mitotic cell cycle
2	0.1	0.1	[GO:0051298] centrosome duplication
2	0.1	0.1	[GO:0009107] lipoate biosynthetic process
2	0.1	0.1	[GO:0006476] protein amino acid deacetylation
2	0.1	0.1	[GO:0009048] dosage compensation, by inactivation of X chromosome
2	0.1	0.1	[GO:0009566] fertilization
2	0.1	0.1	[GO:0006378] mRNA polyadenylation
2	0.1	0.1	[GO:0006379] mRNA cleavage
2	0.1	0.1	[GO:0046651] lymphocyte proliferation
2	0.1	0.1	[GO:0032816] positive regulation of natural killer cell activation
2	0.1	0.1	[GO:0045910] negative regulation of DNA recombination
2	0.1	0.1	[GO:0007625] grooming behavior
2	0.1	0.1	[GO:0048706] embryonic skeletal system development
2	0.1	0.1	[GO:0043200] response to amino acid stimulus
2	0.1	0.1	[GO:0006623] protein targeting to vacuole
2	0.1	0.1	[GO:0008361] regulation of cell size
2	0.1	0.1	[GO:0009966] regulation of signal transduction
2	0.1	0.1	[GO:0006693] prostaglandin metabolic process
2	0.1	0.1	[GO:0006024] glycosaminoglycan biosynthetic process
2	0.1	0.1	[GO:0021766] hippocampus development
2	0.1	0.1	[GO:0008632] apoptotic program
2	0.1	0.1	[GO:0043249] erythrocyte maturation
2	0.1	0.1	[GO:0030953] spindle astral microtubule organization
2	0.1	0.1	[GO:0000289] nuclear-transcribed mRNA poly(A) tail shortening
2	0.1	0.1	[GO:0007129] synapsis
2	0.1	0.1	[GO:0021795] cerebral cortex cell migration
2	0.1	0.1	[GO:0042552] myelination
2	0.1	0.1	[GO:0006879] cellular iron ion homeostasis
2	0.1	0.1	[GO:0030855] epithelial cell differentiation
2	0.1	0.1	[GO:0001658] ureteric bud branching
2	0.1	0.1	[GO:0007405] neuroblast proliferation
2	0.1	0.1	[GO:0030259] lipid glycosylation
2	0.1	0.1	[GO:0010216] maintenance of DNA methylation
2	0.1	0.1	[GO:0043491] protein kinase B signaling cascade
2	0.1	0.1	[GO:0018107] peptidyl-threonine phosphorylation
2	0.1	0.1	[GO:0031032] actomyosin structure organization
2	0.1	0.1	[GO:0030033] microvillus assembly
2	0.1	0.1	[GO:0035282] segmentation
2	0.1	0.1	[GO:0009636] response to toxin
2	0.1	0.1	[GO:0035176] social behavior
2	0.1	0.1	[GO:0045950] negative regulation of mitotic recombination
2	0.1	0.1	[GO:0018401] peptidyl-proline hydroxylation to 4-hydroxy-L-proline
2	0.1	0.1	[GO:0007389] pattern specification process
2	0.1	0.1	[GO:0006465] signal peptide processing
2	0.1	0.1	[GO:0031047] gene silencing by RNA
2	0.1	0.1	[GO:0010224] response to UV-B
2	0.1	0.1	[GO:0040016] embryonic cleavage
2	0.1	0.1	[GO:0048854] brain morphogenesis
2	0.1	0.1	[GO:0022027] interkinetic nuclear migration
2	0.1	0.1	[GO:0046488] phosphatidylinositol metabolic process
2	0.1	0.1	[GO:0006414] translational elongation
2	0.1	0.1	[GO:0000082] G1/S transition of mitotic cell cycle
2	0.1	0.1	[GO:0007613] memory
2	0.1	0.1	[GO:0007611] learning or memory
2	0.1	0.1	[GO:0007160] cell-matrix adhesion
2	0.1	0.1	[GO:0019915] sequestering of lipid
2	0.1	0.1	[GO:0002328] pro-B cell differentiation
2	0.1	0.1	[GO:0007368] determination of left/right symmetry
2	0.1	0.1	[GO:0016049] cell growth
2	0.1	0.1	[GO:0002309] T cell proliferation during immune response
2	0.1	0.1	[GO:0030218] erythrocyte differentiation
2	0.1	0.1	[GO:0006241] CTP biosynthetic process
2	0.1	0.1	[GO:0045792] negative regulation of cell size
2	0.1	0.1	[GO:0009953] dorsal/ventral pattern formation
2	0.1	0.1	[GO:0042994] cytoplasmic sequestering of transcription factor
2	0.1	0.1	[GO:0030261] chromosome condensation
2	0.1	0.1	[GO:0000012] single strand break repair
2	0.1	0.1	[GO:0000154] rRNA modification
2	0.1	0.1	[GO:0001974] blood vessel remodeling
2	0.1	0.1	[GO:0045727] positive regulation of translation
2	0.1	0.1	[GO:0050821] protein stabilization
2	0.1	0.1	[GO:0006807] nitrogen compound metabolic process
2	0.1	0.1	[GO:0030282] bone mineralization
2	0.1	0.1	[GO:0007530] sex determination
2	0.1	0.1	[GO:0006427] histidyl-tRNA aminoacylation
2	0.1	0.1	[GO:0006424] glutamyl-tRNA aminoacylation
2	0.1	0.1	[GO:0006422] aspartyl-tRNA aminoacylation
2	0.1	0.1	[GO:0031167] rRNA methylation
2	0.1	0.1	[GO:0006898] receptor-mediated endocytosis
2	0.1	0.1	[GO:0050892] intestinal absorption
2	0.1	0.1	[GO:0006670] sphingosine metabolic process
2	0.1	0.1	[GO:0043010] camera-type eye development
2	0.1	0.1	[GO:0006108] malate metabolic process
2	0.1	0.1	[GO:0000002] mitochondrial genome maintenance
2	0.1	0.1	[GO:0044265] cellular macromolecule catabolic process
2	0.1	0.1	[GO:0019953] sexual reproduction
2	0.1	0.1	[GO:0048009] insulin-like growth factor receptor signaling pathway
2	0.1	0.1	[GO:0032886] regulation of microtubule-based process
2	0.1	0.1	[GO:0032880] regulation of protein localization
2	0.1	0.1	[GO:0000902] cell morphogenesis
2	0.1	0.1	[GO:0001942] hair follicle development
2	0.1	0.1	[GO:0001947] heart looping
2	0.1	0.1	[GO:0017148] negative regulation of translation
2	0.1	0.1	[GO:0051272] positive regulation of cell motion
2	0.1	0.1	[GO:0014065] phosphoinositide 3-kinase cascade
2	0.1	0.1	[GO:0007131] reciprocal meiotic recombination
2	0.1	0.1	[GO:0006772] thiamin metabolic process
2	0.1	0.1	[GO:0007030] Golgi organization
2	0.1	0.1	[GO:0007409] axonogenesis
2	0.1	0.1	[GO:0040018] positive regulation of multicellular organism growth
2	0.1	0.1	[GO:0001782] B cell homeostasis
2	0.1	0.1	[GO:0006906] vesicle fusion
2	0.1	0.1	[GO:0007179] transforming growth factor beta receptor signaling pathway
2	0.1	0.1	[GO:0001649] osteoblast differentiation
2	0.1	0.1	[GO:0030178] negative regulation of Wnt receptor signaling pathway
2	0.1	0.1	[GO:0043588] skin development
2	0.1	0.1	[GO:0035050] embryonic heart tube development
2	0.1	0.1	[GO:0008595] determination of anterior/posterior axis, embryo
2	0.1	0.1	[GO:0035116] embryonic hindlimb morphogenesis
2	0.1	0.1	[GO:0007268] synaptic transmission
2	0.1	0.1	[GO:0007265] Ras protein signal transduction
2	0.1	0.1	[GO:0006996] organelle organization
2	0.1	0.1	[GO:0005978] glycogen biosynthetic process
2	0.1	0.1	[GO:0006998] nuclear envelope organization
2	0.1	0.1	[GO:0008299] isoprenoid biosynthetic process
2	0.1	0.1	[GO:0000244] assembly of spliceosomal tri-snRNP
2	0.1	0.1	[GO:0030509] BMP signaling pathway
2	0.1	0.1	[GO:0040020] regulation of meiosis
2	0.1	0.1	[GO:0016998] cell wall catabolic process
2	0.1	0.1	[GO:0043123] positive regulation of I-kappaB kinase/NF-kappaB cascade
2	0.1	0.1	[GO:0006878] cellular copper ion homeostasis
2	0.1	0.1	[GO:0016197] endosome transport
2	0.1	0.1	[GO:0060152] microtubule-based peroxisome localization
2	0.1	0.1	[GO:0045494] photoreceptor cell maintenance
2	0.1	0.1	[GO:0048167] regulation of synaptic plasticity
2	0.1	0.1	[GO:0031573] intra-S DNA damage checkpoint
2	0.1	0.1	[GO:0016575] histone deacetylation
2	0.1	0.1	[GO:0002204] somatic recombination of immunoglobulin genes during immune response
2	0.1	0.1	[GO:0008306] associative learning
2	0.1	0.1	[GO:0021680] cerebellar Purkinje cell layer development
2	0.1	0.1	[GO:0046902] regulation of mitochondrial membrane permeability
2	0.1	0.1	[GO:0006351] transcription, DNA-dependent
2	0.1	0.1	[GO:0006353] transcription termination
2	0.1	0.1	[GO:0043039] tRNA aminoacylation
2	0.1	0.1	[GO:0006432] phenylalanyl-tRNA aminoacylation
2	0.1	0.1	[GO:0035023] regulation of Rho protein signal transduction
2	0.1	0.1	[GO:0030001] metal ion transport
2	0.1	0.1	[GO:0008543] fibroblast growth factor receptor signaling pathway
2	0.1	0.1	[GO:0001707] mesoderm formation
2	0.1	0.1	[GO:0001708] cell fate specification
2	0.1	0.1	[GO:0007259] JAK-STAT cascade
2	0.1	0.1	[GO:0043001] Golgi to plasma membrane protein transport
2	0.1	0.1	[GO:0032259] methylation
2	0.1	0.1	[GO:0017156] calcium ion-dependent exocytosis
2	0.1	0.1	[GO:0006644] phospholipid metabolic process
2	0.1	0.1	[GO:0000212] meiotic spindle organization
2	0.1	0.1	[GO:0051014] actin filament severing
2	0.1	0.1	[GO:0006400] tRNA modification
2	0.1	0.1	[GO:0016485] protein processing
2	0.1	0.1	[GO:0060136] embryonic process involved in female pregnancy
2	0.1	0.1	[GO:0007020] microtubule nucleation
2	0.1	0.1	[GO:0015758] glucose transport
2	0.1	0.1	[GO:0002326] B cell lineage commitment
2	0.1	0.1	[GO:0030330] DNA damage response, signal transduction by p53 class mediator
2	0.1	0.1	[GO:0009059] macromolecule biosynthetic process
2	0.1	0.1	[GO:0046580] negative regulation of Ras protein signal transduction
2	0.1	0.1	[GO:0007252] I-kappaB phosphorylation
2	0.1	0.1	[GO:0000077] DNA damage checkpoint
2	0.1	0.1	[GO:0018345] protein palmitoylation
2	0.1	0.1	[GO:0046632] alpha-beta T cell differentiation
2	0.1	0.1	[GO:0006826] iron ion transport
2	0.1	0.1	[GO:0008272] sulfate transport
2	0.1	0.1	[GO:0006013] mannose metabolic process
2	0.1	0.1	[GO:0044419] interspecies interaction between organisms
2	0.1	0.1	[GO:0006265] DNA topological change
2	0.1	0.1	[GO:0006266] DNA ligation
2	0.1	0.1	[GO:0006269] DNA replication, synthesis of RNA primer
2	0.1	0.1	[GO:0006499] N-terminal protein myristoylation
2	0.1	0.1	[GO:0030048] actin filament-based movement
2	0.1	0.1	[GO:0045995] regulation of embryonic development
2	0.1	0.1	[GO:0030041] actin filament polymerization
2	0.1	0.1	[GO:0048873] homeostasis of number of cells within a tissue
2	0.1	0.1	[GO:0007205] activation of protein kinase C activity
2	0.1	0.1	[GO:0006166] purine ribonucleoside salvage
2	0.1	0.1	[GO:0008340] determination of adult life span
2	0.1	0.1	[GO:0007066] female meiosis sister chromatid cohesion
2	0.1	0.1	[GO:0016044] membrane organization
2	0.1	0.1	[GO:0030199] collagen fibril organization
2	0.1	0.1	[GO:0016043] cellular component organization
2	0.1	0.1	[GO:0002360] T cell lineage commitment
2	0.1	0.1	[GO:0001841] neural tube formation
2	0.1	0.1	[GO:0006048] UDP-N-acetylglucosamine biosynthetic process
2	0.1	0.1	[GO:0048477] oogenesis
2	0.1	0.1	[GO:0015074] DNA integration
2	0.1	0.1	[GO:0006228] UTP biosynthetic process
2	0.1	0.1	[GO:0008016] regulation of heart contraction
2	0.1	0.1	[GO:0042060] wound healing
2	0.1	0.1	[GO:0008156] negative regulation of DNA replication
2	0.1	0.1	[GO:0030866] cortical actin cytoskeleton organization
2	0.1	0.1	[GO:0008333] endosome to lysosome transport
2	0.1	0.1	[GO:0007266] Rho protein signal transduction
2	0.1	0.1	[GO:0009650] UV protection
2	0.1	0.1	[GO:0007411] axon guidance
2	0.1	0.1	[GO:0006342] chromatin silencing
2	0.1	0.1	[GO:0047496] vesicle transport along microtubule
2	0.1	0.1	[GO:0007346] regulation of mitotic cell cycle
2	0.1	0.1	[GO:0006612] protein targeting to membrane
2	0.1	0.1	[GO:0060052] neurofilament cytoskeleton organization
2	0.1	0.1	[GO:0055088] lipid homeostasis
2	0.1	0.1	[GO:0006493] protein amino acid O-linked glycosylation
2	0.1	0.1	[GO:0016925] protein sumoylation
2	0.1	0.1	[GO:0045453] bone resorption
2	0.1	0.1	[GO:0006120] mitochondrial electron transport, NADH to ubiquinone
2	0.1	0.1	[GO:0001763] morphogenesis of a branching structure
2	0.1	0.1	[GO:0030098] lymphocyte differentiation
2	0.1	0.1	[GO:0018008] N-terminal peptidyl-glycine N-myristoylation
2	0.1	0.1	[GO:0000186] activation of MAPKK activity
2	0.1	0.1	[GO:0042311] vasodilation
2	0.1	0.1	[GO:0048844] artery morphogenesis
2	0.1	0.1	[GO:0055007] cardiac muscle cell differentiation
2	0.1	0.1	[GO:0051402] neuron apoptosis
2	0.1	0.1	[GO:0007156] homophilic cell adhesion
2	0.1	0.1	[GO:0042773] ATP synthesis coupled electron transport
2	0.1	0.1	[GO:0033299] secretion of lysosomal enzymes
2	0.1	0.1	[GO:0001655] urogenital system development
1	0	0.1	[GO:0042098] T cell proliferation
1	0	0.1	[GO:0033153] T cell receptor V(D)J recombination
1	0	0.1	[GO:0018283] iron incorporation into metallo-sulfur cluster
1	0	0.1	[GO:0006904] vesicle docking during exocytosis
1	0	0.1	[GO:0006907] pinocytosis
1	0	0.1	[GO:0048066] pigmentation during development
1	0	0.1	[GO:0006283] transcription-coupled nucleotide-excision repair
1	0	0.1	[GO:0008064] regulation of actin polymerization or depolymerization
1	0	0.1	[GO:0042110] T cell activation
1	0	0.1	[GO:0001659] temperature homeostasis
1	0	0.1	[GO:0010043] response to zinc ion
1	0	0.1	[GO:0051651] maintenance of location in cell
1	0	0.1	[GO:0019853] L-ascorbic acid biosynthetic process
1	0	0.1	[GO:0006301] postreplication repair
1	0	0.1	[GO:0001967] suckling behavior
1	0	0.1	[GO:0000160] two-component signal transduction system (phosphorelay)
1	0	0.1	[GO:0043526] neuroprotection
1	0	0.1	[GO:0045132] meiotic chromosome segregation
1	0	0.1	[GO:0006309] DNA fragmentation during apoptosis
1	0	0.1	[GO:0002084] protein depalmitoylation
1	0	0.1	[GO:0016458] gene silencing
1	0	0.1	[GO:0030851] granulocyte differentiation
1	0	0.1	[GO:0030838] positive regulation of actin filament polymerization
1	0	0.1	[GO:0060017] parathyroid gland development
1	0	0.1	[GO:0006284] base-excision repair
1	0	0.1	[GO:0031103] axon regeneration
1	0	0.1	[GO:0051295] establishment of meiotic spindle localization
1	0	0.1	[GO:0045859] regulation of protein kinase activity
1	0	0.1	[GO:0001759] induction of an organ
1	0	0.1	[GO:0008366] axon ensheathment
1	0	0.1	[GO:0007520] myoblast fusion
1	0	0.1	[GO:0001754] eye photoreceptor cell differentiation
1	0	0.1	[GO:0042325] regulation of phosphorylation
1	0	0.1	[GO:0006572] tyrosine catabolic process
1	0	0.1	[GO:0006573] valine metabolic process
1	0	0.1	[GO:0006406] mRNA export from nucleus
1	0	0.1	[GO:0018144] RNA-protein covalent cross-linking
1	0	0.1	[GO:0032228] regulation of synaptic transmission, GABAergic
1	0	0.1	[GO:0015884] folic acid transport
1	0	0.1	[GO:0006370] mRNA capping
1	0	0.1	[GO:0006376] mRNA splice site selection
1	0	0.1	[GO:0000320] re-entry into mitotic cell cycle
1	0	0.1	[GO:0030148] sphingolipid biosynthetic process
1	0	0.1	[GO:0001954] positive regulation of cell-matrix adhesion
1	0	0.1	[GO:0000305] response to oxygen radical
1	0	0.1	[GO:0032796] uropod organization
1	0	0.1	[GO:0006590] thyroid hormone generation
1	0	0.1	[GO:0001539] ciliary or flagellar motility
1	0	0.1	[GO:0017004] cytochrome complex assembly
1	0	0.1	[GO:0000302] response to reactive oxygen species
1	0	0.1	[GO:0009101] glycoprotein biosynthetic process
1	0	0.1	[GO:0016246] RNA interference
1	0	0.1	[GO:0031175] neurite development
1	0	0.1	[GO:0008535] respiratory chain complex IV assembly
1	0	0.1	[GO:0030071] regulation of mitotic metaphase/anaphase transition
1	0	0.1	[GO:0030073] insulin secretion
1	0	0.1	[GO:0016973] poly(A)+ mRNA export from nucleus
1	0	0.1	[GO:0000904] cell morphogenesis involved in differentiation
1	0	0.1	[GO:0016601] Rac protein signal transduction
1	0	0.1	[GO:0043410] positive regulation of MAPKKK cascade
1	0	0.1	[GO:0006882] cellular zinc ion homeostasis
1	0	0.1	[GO:0043029] T cell homeostasis
1	0	0.1	[GO:0006114] glycerol biosynthetic process
1	0	0.1	[GO:0046854] phosphoinositide phosphorylation
1	0	0.1	[GO:0006119] oxidative phosphorylation
1	0	0.1	[GO:0048705] skeletal system morphogenesis
1	0	0.1	[GO:0019884] antigen processing and presentation of exogenous antigen
1	0	0.1	[GO:0035239] tube morphogenesis
1	0	0.1	[GO:0007051] spindle organization
1	0	0.1	[GO:0007052] mitotic spindle organization
1	0	0.1	[GO:0042438] melanin biosynthetic process
1	0	0.1	[GO:0000239] pachytene
1	0	0.1	[GO:0009268] response to pH
1	0	0.1	[GO:0021897] forebrain astrocyte development
1	0	0.1	[GO:0016071] mRNA metabolic process
1	0	0.1	[GO:0019307] mannose biosynthetic process
1	0	0.1	[GO:0035308] negative regulation of protein amino acid dephosphorylation
1	0	0.1	[GO:0043552] positive regulation of phosphoinositide 3-kinase activity
1	0	0.1	[GO:0046470] phosphatidylcholine metabolic process
1	0	0.1	[GO:0006691] leukotriene metabolic process
1	0	0.1	[GO:0010552] positive regulation of specific transcription from RNA polymerase II promoter
1	0	0.1	[GO:0006750] glutathione biosynthetic process
1	0	0.1	[GO:0043393] regulation of protein binding
1	0	0.1	[GO:0051685] maintenance of ER location
1	0	0.1	[GO:0042147] retrograde transport, endosome to Golgi
1	0	0.1	[GO:0007498] mesoderm development
1	0	0.1	[GO:0046330] positive regulation of JNK cascade
1	0	0.1	[GO:0042176] regulation of protein catabolic process
1	0	0.1	[GO:0043248] proteasome assembly
1	0	0.1	[GO:0051453] regulation of intracellular pH
1	0	0.1	[GO:0051383] kinetochore organization
1	0	0.1	[GO:0050435] beta-amyloid metabolic process
1	0	0.1	[GO:0042640] anagen
1	0	0.1	[GO:0045176] apical protein localization
1	0	0.1	[GO:0009653] anatomical structure morphogenesis
1	0	0.1	[GO:0007602] phototransduction
1	0	0.1	[GO:0008612] peptidyl-lysine modification to hypusine
1	0	0.1	[GO:0015813] L-glutamate transport
1	0	0.1	[GO:0001561] fatty acid alpha-oxidation
1	0	0.1	[GO:0034418] urate biosynthetic process
1	0	0.1	[GO:0021860] pyramidal neuron development
1	0	0.1	[GO:0015672] monovalent inorganic cation transport
1	0	0.1	[GO:0045749] negative regulation of S phase of mitotic cell cycle
1	0	0.1	[GO:0030318] melanocyte differentiation
1	0	0.1	[GO:0006875] cellular metal ion homeostasis
1	0	0.1	[GO:0035234] germ cell programmed cell death
1	0	0.1	[GO:0051017] actin filament bundle formation
1	0	0.1	[GO:0050870] positive regulation of T cell activation
1	0	0.1	[GO:0007091] mitotic metaphase/anaphase transition
1	0	0.1	[GO:0046070] dGTP metabolic process
1	0	0.1	[GO:0046929] negative regulation of neurotransmitter secretion
1	0	0.1	[GO:0001654] eye development
1	0	0.1	[GO:0006161] deoxyguanosine catabolic process
1	0	0.1	[GO:0001656] metanephros development
1	0	0.1	[GO:0046887] positive regulation of hormone secretion
1	0	0.1	[GO:0007398] ectoderm development
1	0	0.1	[GO:0006235] dTTP biosynthetic process
1	0	0.1	[GO:0045879] negative regulation of smoothened signaling pathway
1	0	0.1	[GO:0006338] chromatin remodeling
1	0	0.1	[GO:0031424] keratinization
1	0	0.1	[GO:0007224] smoothened signaling pathway
1	0	0.1	[GO:0051225] spindle assembly
1	0	0.1	[GO:0007548] sex differentiation
1	0	0.1	[GO:0046477] glycosylceramide catabolic process
1	0	0.1	[GO:0046471] phosphatidylglycerol metabolic process
1	0	0.1	[GO:0016525] negative regulation of angiogenesis
1	0	0.1	[GO:0008608] attachment of spindle microtubules to kinetochore
1	0	0.1	[GO:0045884] regulation of survival gene product expression
1	0	0.1	[GO:0006107] oxaloacetate metabolic process
1	0	0.1	[GO:0045880] positive regulation of smoothened signaling pathway
1	0	0.1	[GO:0051309] female meiosis chromosome separation
1	0	0.1	[GO:0050905] neuromuscular process
1	0	0.1	[GO:0046619] optic placode formation involved in camera-type eye
1	0	0.1	[GO:0046827] positive regulation of protein export from nucleus
1	0	0.1	[GO:0006488] dolichol-linked oligosaccharide biosynthetic process
1	0	0.1	[GO:0021615] glossopharyngeal nerve morphogenesis
1	0	0.1	[GO:0051935] glutamate uptake during transmission of nerve impulse
1	0	0.1	[GO:0048240] sperm capacitation
1	0	0.1	[GO:0043060] meiotic metaphase I plate congression
1	0	0.1	[GO:0046686] response to cadmium ion
1	0	0.1	[GO:0006101] citrate metabolic process
1	0	0.1	[GO:0046685] response to arsenic
1	0	0.1	[GO:0035083] cilium axoneme assembly
1	0	0.1	[GO:0007021] tubulin complex assembly
1	0	0.1	[GO:0021915] neural tube development
1	0	0.1	[GO:0000278] mitotic cell cycle
1	0	0.1	[GO:0008593] regulation of Notch signaling pathway
1	0	0.1	[GO:0030100] regulation of endocytosis
1	0	0.1	[GO:0010458] exit from mitosis
1	0	0.1	[GO:0030534] adult behavior
1	0	0.1	[GO:0000291] nuclear-transcribed mRNA catabolic process, exonucleolytic
1	0	0.1	[GO:0006519] cellular amino acid and derivative metabolic process
1	0	0.1	[GO:0001832] blastocyst growth
1	0	0.1	[GO:0001833] inner cell mass cell proliferation
1	0	0.1	[GO:0030539] male genitalia development
1	0	0.1	[GO:0046294] formaldehyde catabolic process
1	0	0.1	[GO:0002011] morphogenesis of an epithelial sheet
1	0	0.1	[GO:0001837] epithelial to mesenchymal transition
1	0	0.1	[GO:0006149] deoxyinosine catabolic process
1	0	0.1	[GO:0006148] inosine catabolic process
1	0	0.1	[GO:0032320] positive regulation of Ras GTPase activity
1	0	0.1	[GO:0006419] alanyl-tRNA aminoacylation
1	0	0.1	[GO:0006415] translational termination
1	0	0.1	[GO:0019363] pyridine nucleotide biosynthetic process
1	0	0.1	[GO:0006069] ethanol oxidation
1	0	0.1	[GO:0048147] negative regulation of fibroblast proliferation
1	0	0.1	[GO:0042135] neurotransmitter catabolic process
1	0	0.1	[GO:0000089] mitotic metaphase
1	0	0.1	[GO:0006436] tryptophanyl-tRNA aminoacylation
1	0	0.1	[GO:0000087] M phase of mitotic cell cycle
1	0	0.1	[GO:0007610] behavior
1	0	0.1	[GO:0007162] negative regulation of cell adhesion
1	0	0.1	[GO:0060155] platelet dense granule organization
1	0	0.1	[GO:0007006] mitochondrial membrane organization
1	0	0.1	[GO:0009296] flagellum assembly
1	0	0.1	[GO:0007004] telomere maintenance via telomerase
1	0	0.1	[GO:0045787] positive regulation of cell cycle
1	0	0.1	[GO:0022605] oogenesis stage
1	0	0.1	[GO:0006669] sphinganine-1-phosphate biosynthetic process
1	0	0.1	[GO:0042692] muscle cell differentiation
1	0	0.1	[GO:0003009] skeletal muscle contraction
1	0	0.1	[GO:0009954] proximal/distal pattern formation
1	0	0.1	[GO:0002062] chondrocyte differentiation
1	0	0.1	[GO:0002063] chondrocyte development
1	0	0.1	[GO:0007178] transmembrane receptor protein serine/threonine kinase signaling pathway
1	0	0.1	[GO:0002066] columnar/cuboidal epithelial cell development
1	0	0.1	[GO:0045143] homologous chromosome segregation
1	0	0.1	[GO:0006933] negative regulation of cell adhesion involved in substrate-bound cell migration
1	0	0.1	[GO:0030217] T cell differentiation
1	0	0.1	[GO:0009229] thiamin diphosphate biosynthetic process
1	0	0.1	[GO:0001516] prostaglandin biosynthetic process
1	0	0.1	[GO:0006805] xenobiotic metabolic process
1	0	0.1	[GO:0042992] negative regulation of transcription factor import into nucleus
1	0	0.1	[GO:0010033] response to organic substance
1	0	0.1	[GO:0009072] aromatic amino acid family metabolic process
1	0	0.1	[GO:0019370] leukotriene biosynthetic process
1	0	0.1	[GO:0018208] peptidyl-proline modification
1	0	0.1	[GO:0031508] centromeric heterochromatin formation
1	0	0.1	[GO:0048469] cell maturation
1	0	0.1	[GO:0000018] regulation of DNA recombination
1	0	0.1	[GO:0019987] negative regulation of anti-apoptosis
1	0	0.1	[GO:0031665] negative regulation of lipopolysaccharide-mediated signaling pathway
1	0	0.1	[GO:0001779] natural killer cell differentiation
1	0	0.1	[GO:0016560] protein import into peroxisome matrix, docking
1	0	0.1	[GO:0043403] skeletal muscle regeneration
1	0	0.1	[GO:0060009] Sertoli cell development
1	0	0.1	[GO:0045844] positive regulation of striated muscle development
1	0	0.1	[GO:0051409] response to nitrosative stress
1	0	0.1	[GO:0006702] androgen biosynthetic process
1	0	0.1	[GO:0035162] embryonic hemopoiesis
1	0	0.1	[GO:0050820] positive regulation of coagulation
1	0	0.1	[GO:0048008] platelet-derived growth factor receptor signaling pathway
1	0	0.1	[GO:0042158] lipoprotein biosynthetic process
1	0	0.1	[GO:0001675] acrosome formation
1	0	0.1	[GO:0009651] response to salt stress
1	0	0.1	[GO:0001768] establishment of T cell polarity
1	0	0.1	[GO:0046328] regulation of JNK cascade
1	0	0.1	[GO:0046083] adenine metabolic process
1	0	0.1	[GO:0006808] regulation of nitrogen utilization
1	0	0.1	[GO:0043308] eosinophil degranulation
1	0	0.1	[GO:0001560] regulation of cell growth by extracellular stimulus
1	0	0.1	[GO:0006564] L-serine biosynthetic process
1	0	0.1	[GO:0045579] positive regulation of B cell differentiation
1	0	0.1	[GO:0010149] senescence
1	0	0.1	[GO:0000705] achiasmate meiosis I
1	0	0.1	[GO:0032446] protein modification by small protein conjugation
1	0	0.1	[GO:0006800] oxygen and reactive oxygen species metabolic process
1	0	0.1	[GO:0042255] ribosome assembly
1	0	0.1	[GO:0009792] embryonic development ending in birth or egg hatching
1	0	0.1	[GO:0007033] vacuole organization
1	0	0.1	[GO:0006426] glycyl-tRNA aminoacylation
1	0	0.1	[GO:0034613] cellular protein localization
1	0	0.1	[GO:0009880] embryonic pattern specification
1	0	0.1	[GO:0060271] cilium morphogenesis
1	0	0.1	[GO:0006221] pyrimidine nucleotide biosynthetic process
1	0	0.1	[GO:0006583] melanin biosynthetic process from tyrosine
1	0	0.1	[GO:0019318] hexose metabolic process
1	0	0.1	[GO:0009888] tissue development
1	0	0.1	[GO:0006428] isoleucyl-tRNA aminoacylation
1	0	0.1	[GO:0050918] positive chemotaxis
1	0	0.1	[GO:0009263] deoxyribonucleotide biosynthetic process
1	0	0.1	[GO:0060075] regulation of resting membrane potential
1	0	0.1	[GO:0048596] embryonic camera-type eye morphogenesis
1	0	0.1	[GO:0002070] epithelial cell maturation
1	0	0.1	[GO:0048278] vesicle docking
1	0	0.1	[GO:0030194] positive regulation of blood coagulation
1	0	0.1	[GO:0050877] neurological system process
1	0	0.1	[GO:0051092] positive regulation of NF-kappaB transcription factor activity
1	0	0.1	[GO:0006893] Golgi to plasma membrane transport
1	0	0.1	[GO:0006891] intra-Golgi vesicle-mediated transport
1	0	0.1	[GO:0006895] Golgi to endosome transport
1	0	0.1	[GO:0008053] mitochondrial fusion
1	0	0.1	[GO:0032088] negative regulation of NF-kappaB transcription factor activity
1	0	0.1	[GO:0010310] regulation of hydrogen peroxide metabolic process
1	0	0.1	[GO:0019550] glutamate catabolic process to aspartate
1	0	0.1	[GO:0006516] glycoprotein catabolic process
1	0	0.1	[GO:0051966] regulation of synaptic transmission, glutamatergic
1	0	0.1	[GO:0016482] cytoplasmic transport
1	0	0.1	[GO:0070179] D-serine biosynthetic process
1	0	0.1	[GO:0002526] acute inflammatory response
1	0	0.1	[GO:0006926] virus-infected cell apoptosis
1	0	0.1	[GO:0032060] bleb formation
1	0	0.1	[GO:0009312] oligosaccharide biosynthetic process
1	0	0.1	[GO:0043406] positive regulation of MAP kinase activity
1	0	0.1	[GO:0009257] 10-formyltetrahydrofolate biosynthetic process
1	0	0.1	[GO:0021554] optic nerve development
1	0	0.1	[GO:0006662] glycerol ether metabolic process
1	0	0.1	[GO:0009258] 10-formyltetrahydrofolate catabolic process
1	0	0.1	[GO:0050766] positive regulation of phagocytosis
1	0	0.1	[GO:0032727] positive regulation of interferon-alpha production
1	0	0.1	[GO:0002347] response to tumor cell
1	0	0.1	[GO:0042268] regulation of cytolysis
1	0	0.1	[GO:0035088] establishment or maintenance of apical/basal cell polarity
1	0	0.1	[GO:0048822] enucleate erythrocyte development
1	0	0.1	[GO:0002021] response to dietary excess
1	0	0.1	[GO:0021955] central nervous system neuron axonogenesis
1	0	0.1	[GO:0031397] negative regulation of protein ubiquitination
1	0	0.1	[GO:0006741] NADP biosynthetic process
1	0	0.1	[GO:0040011] locomotion
1	0	0.1	[GO:0016125] sterol metabolic process
1	0	0.1	[GO:0006749] glutathione metabolic process
1	0	0.1	[GO:0009074] aromatic amino acid family catabolic process
1	0	0.1	[GO:0016080] synaptic vesicle targeting
1	0	0.1	[GO:0032314] regulation of Rac GTPase activity
1	0	0.1	[GO:0032615] interleukin-12 production
1	0	0.1	[GO:0006747] FAD biosynthetic process
1	0	0.1	[GO:0010592] positive regulation of lamellipodium assembly
1	0	0.1	[GO:0000281] cytokinesis after mitosis
1	0	0.1	[GO:0043277] apoptotic cell clearance
1	0	0.1	[GO:0007132] meiotic metaphase I
1	0	0.1	[GO:0007130] synaptonemal complex assembly
1	0	0.1	[GO:0006032] chitin catabolic process
1	0	0.1	[GO:0007034] vacuolar transport
1	0	0.1	[GO:0007035] vacuolar acidification
1	0	0.1	[GO:0018347] protein amino acid farnesylation
1	0	0.1	[GO:0002544] chronic inflammatory response
1	0	0.1	[GO:0042491] auditory receptor cell differentiation
1	0	0.1	[GO:0060296] regulation of cilium beat frequency involved in ciliary motility
1	0	0.1	[GO:0034644] cellular response to UV
1	0	0.1	[GO:0048739] cardiac muscle fiber development
1	0	0.1	[GO:0015680] intracellular copper ion transport
1	0	0.1	[GO:0045947] negative regulation of translational initiation
1	0	0.1	[GO:0009083] branched chain family amino acid catabolic process
1	0	0.1	[GO:0016331] morphogenesis of embryonic epithelium
1	0	0.1	[GO:0051384] response to glucocorticoid stimulus
1	0	0.1	[GO:0030325] adrenal gland development
1	0	0.1	[GO:0030327] prenylated protein catabolic process
1	0	0.1	[GO:0030328] prenylcysteine catabolic process
1	0	0.1	[GO:0034332] adherens junction organization
1	0	0.1	[GO:0043388] positive regulation of DNA binding
1	0	0.1	[GO:0001514] selenocysteine incorporation
1	0	0.1	[GO:0048853] forebrain morphogenesis
1	0	0.1	[GO:0009404] toxin metabolic process
1	0	0.1	[GO:0048041] focal adhesion formation
1	0	0.1	[GO:0009105] lipoic acid biosynthetic process
1	0	0.1	[GO:0055013] cardiac muscle cell development
1	0	0.1	[GO:0042987] amyloid precursor protein catabolic process
1	0	0.1	[GO:0045216] cell-cell junction organization
1	0	0.1	[GO:0031532] actin cytoskeleton reorganization
1	0	0.1	[GO:0048169] regulation of long-term neuronal synaptic plasticity
1	0	0.1	[GO:0050881] musculoskeletal movement
1	0	0.1	[GO:0006323] DNA packaging
1	0	0.1	[GO:0032613] interleukin-10 production
1	0	0.1	[GO:0007098] centrosome cycle
1	0	0.1	[GO:0045217] cell-cell junction maintenance
1	0	0.1	[GO:0046185] aldehyde catabolic process
1	0	0.1	[GO:0035058] sensory cilium assembly
1	0	0.1	[GO:0010811] positive regulation of cell-substrate adhesion
1	0	0.1	[GO:0046622] positive regulation of organ growth
1	0	0.1	[GO:0018119] peptidyl-cysteine S-nitrosylation
1	0	0.1	[GO:0046626] regulation of insulin receptor signaling pathway
1	0	0.1	[GO:0060056] mammary gland involution
1	0	0.1	[GO:0035110] leg morphogenesis
1	0	0.1	[GO:0007269] neurotransmitter secretion
1	0	0.1	[GO:0008611] ether lipid biosynthetic process
1	0	0.1	[GO:0006991] response to sterol depletion
1	0	0.1	[GO:0048664] neuron fate determination
1	0	0.1	[GO:0006555] methionine metabolic process
1	0	0.1	[GO:0019255] glucose 1-phosphate metabolic process
1	0	0.1	[GO:0006398] histone mRNA 3'-end processing
1	0	0.1	[GO:0006884] cell volume homeostasis
1	0	0.1	[GO:0008298] intracellular mRNA localization
1	0	0.1	[GO:0032755] positive regulation of interleukin-6 production
1	0	0.1	[GO:0006885] regulation of pH
1	0	0.1	[GO:0000712] resolution of meiotic joint molecules as recombinants
1	0	0.1	[GO:0045806] negative regulation of endocytosis
1	0	0.1	[GO:0043297] apical junction assembly
1	0	0.1	[GO:0006777] Mo-molybdopterin cofactor biosynthetic process
1	0	0.1	[GO:0051348] negative regulation of transferase activity
1	0	0.1	[GO:0048589] developmental growth
1	0	0.1	[GO:0033089] positive regulation of T cell differentiation in the thymus
1	0	0.1	[GO:0001523] retinoid metabolic process
1	0	0.1	[GO:0032438] melanosome organization
1	0	0.1	[GO:0021510] spinal cord development
1	0	0.1	[GO:0021513] spinal cord dorsal/ventral patterning
1	0	0.1	[GO:0010259] multicellular organismal aging
1	0	0.1	[GO:0009408] response to heat
1	0	0.1	[GO:0042256] mature ribosome assembly
1	0	0.1	[GO:0051563] smooth endoplasmic reticulum calcium ion homeostasis
1	0	0.1	[GO:0014067] negative regulation of phosphoinositide 3-kinase cascade
1	0	0.1	[GO:0007218] neuropeptide signaling pathway
1	0	0.1	[GO:0006782] protoporphyrinogen IX biosynthetic process
1	0	0.1	[GO:0001825] blastocyst formation
1	0	0.1	[GO:0007216] metabotropic glutamate receptor signaling pathway
1	0	0.1	[GO:0001822] kidney development
1	0	0.1	[GO:0043654] recognition of apoptotic cell
1	0	0.1	[GO:0006784] heme a biosynthetic process
1	0	0.1	[GO:0048511] rhythmic process
1	0	0.1	[GO:0048514] blood vessel morphogenesis
1	0	0.1	[GO:0022904] respiratory electron transport chain
1	0	0.1	[GO:0006175] dATP biosynthetic process
1	0	0.1	[GO:0006177] GMP biosynthetic process
1	0	0.1	[GO:0032020] ISG15-protein conjugation
1	0	0.1	[GO:0006171] cAMP biosynthetic process
1	0	0.1	[GO:0032720] negative regulation of tumor necrosis factor production
1	0	0.1	[GO:0019322] pentose biosynthetic process
1	0	0.1	[GO:0007608] sensory perception of smell
1	0	0.1	[GO:0006085] acetyl-CoA biosynthetic process
1	0	0.1	[GO:0001823] mesonephros development
1	0	0.1	[GO:0015711] organic anion transport
1	0	0.1	[GO:0003007] heart morphogenesis
1	0	0.1	[GO:0007176] regulation of epidermal growth factor receptor activity
1	0	0.1	[GO:0007173] epidermal growth factor receptor signaling pathway
1	0	0.1	[GO:0000080] G1 phase of mitotic cell cycle
1	0	0.1	[GO:0042759] long-chain fatty acid biosynthetic process
1	0	0.1	[GO:0019478] D-amino acid catabolic process
1	0	0.1	[GO:0007292] female gamete generation
1	0	0.1	[GO:0045793] positive regulation of cell size
1	0	0.1	[GO:0051977] lysophospholipid transport
1	0	0.1	[GO:0042743] hydrogen peroxide metabolic process
1	0	0.1	[GO:0002502] peptide antigen assembly with MHC class I protein complex
1	0	0.1	[GO:0050731] positive regulation of peptidyl-tyrosine phosphorylation
1	0	0.1	[GO:0030878] thyroid gland development
1	0	0.1	[GO:0042273] ribosomal large subunit biogenesis
1	0	0.1	[GO:0032868] response to insulin stimulus
1	0	0.1	[GO:0015012] heparan sulfate proteoglycan biosynthetic process
1	0	0.1	[GO:0016598] protein arginylation
1	0	0.1	[GO:0001916] positive regulation of T cell mediated cytotoxicity
1	0	0.1	[GO:0015014] heparan sulfate proteoglycan biosynthetic process, polysaccharide chain biosynthetic process
1	0	0.1	[GO:0001919] regulation of receptor recycling
1	0	0.1	[GO:0031396] regulation of protein ubiquitination
1	0	0.1	[GO:0006672] ceramide metabolic process
1	0	0.1	[GO:0006927] transformed cell apoptosis
1	0	0.1	[GO:0042391] regulation of membrane potential
1	0	0.1	[GO:0006924] activated T cell apoptosis
1	0	0.1	[GO:0030203] glycosaminoglycan metabolic process
1	0	0.1	[GO:0003016] respiratory system process
1	0	0.1	[GO:0048704] embryonic skeletal system morphogenesis
1	0	0.1	[GO:0015937] coenzyme A biosynthetic process
1	0	0.1	[GO:0009060] aerobic respiration
1	0	0.1	[GO:0042989] sequestering of actin monomers
1	0	0.1	[GO:0042985] negative regulation of amyloid precursor protein biosynthetic process
1	0	0.1	[GO:0007623] circadian rhythm
1	0	0.1	[GO:0009069] serine family amino acid metabolic process
1	0	0.1	[GO:0000027] ribosomal large subunit assembly and maintenance
1	0	0.1	[GO:0031571] G1 DNA damage checkpoint
1	0	0.1	[GO:0045055] regulated secretory pathway
1	0	0.1	[GO:0016574] histone ubiquitination
1	0	0.1	[GO:0016577] histone demethylation
1	0	0.1	[GO:0016571] histone methylation
1	0	0.1	[GO:0016573] histone acetylation
1	0	0.1	[GO:0048644] muscle morphogenesis
1	0	0.1	[GO:0030879] mammary gland development
1	0	0.1	[GO:0015909] long-chain fatty acid transport
1	0	0.1	[GO:0015908] fatty acid transport
1	0	0.1	[GO:0015904] tetracycline transport
1	0	0.1	[GO:0006817] phosphate transport
1	0	0.1	[GO:0006189] 'de novo' IMP biosynthetic process
1	0	0.1	[GO:0048011] nerve growth factor receptor signaling pathway
1	0	0.1	[GO:0045650] negative regulation of macrophage differentiation
1	0	0.1	[GO:0048015] phosphoinositide-mediated signaling
1	0	0.1	[GO:0045597] positive regulation of cell differentiation
1	0	0.1	[GO:0006833] water transport
1	0	0.1	[GO:0008090] retrograde axon cargo transport
1	0	0.1	[GO:0046907] intracellular transport
1	0	0.1	[GO:0007422] peripheral nervous system development
1	0	0.1	[GO:0007163] establishment or maintenance of cell polarity
1	0	0.1	[GO:0007127] meiosis I
1	0	0.1	[GO:0031401] positive regulation of protein modification process
1	0	0.1	[GO:0006474] N-terminal protein amino acid acetylation
1	0	0.1	[GO:0043312] neutrophil degranulation
1	0	0.1	[GO:0006421] asparaginyl-tRNA aminoacylation
1	0	0.1	[GO:0006354] RNA elongation
1	0	0.1	[GO:0006356] regulation of transcription from RNA polymerase I promoter
1	0	0.1	[GO:0016242] negative regulation of macroautophagy
1	0	0.1	[GO:0043488] regulation of mRNA stability
1	0	0.1	[GO:0007194] negative regulation of adenylate cyclase activity
1	0	0.1	[GO:0048133] male germ-line stem cell division
1	0	0.1	[GO:0006435] threonyl-tRNA aminoacylation
1	0	0.1	[GO:0006434] seryl-tRNA aminoacylation
1	0	0.1	[GO:0006437] tyrosyl-tRNA aminoacylation
1	0	0.1	[GO:0043353] enucleate erythrocyte differentiation
1	0	0.1	[GO:0006430] lysyl-tRNA aminoacylation
1	0	0.1	[GO:0006433] prolyl-tRNA aminoacylation
1	0	0.1	[GO:0015936] coenzyme A metabolic process
1	0	0.1	[GO:0006541] glutamine metabolic process
1	0	0.1	[GO:0007199] G-protein signaling, coupled to cGMP nucleotide second messenger
1	0	0.1	[GO:0006438] valyl-tRNA aminoacylation
1	0	0.1	[GO:0060044] negative regulation of cardiac muscle cell proliferation
1	0	0.1	[GO:0045581] negative regulation of T cell differentiation
1	0	0.1	[GO:0046677] response to antibiotic
1	0	0.1	[GO:0032092] positive regulation of protein binding
1	0	0.1	[GO:0042572] retinol metabolic process
1	0	0.1	[GO:0051088] PMA-inducible membrane protein ectodomain proteolysis
1	0	0.1	[GO:0051084] 'de novo' posttranslational protein folding
1	0	0.1	[GO:0042278] purine nucleoside metabolic process
1	0	0.1	[GO:0046835] carbohydrate phosphorylation
1	0	0.1	[GO:0046836] glycolipid transport
1	0	0.1	[GO:0046831] regulation of RNA export from nucleus
1	0	0.1	[GO:0043009] chordate embryonic development
1	0	0.1	[GO:0009948] anterior/posterior axis specification
1	0	0.1	[GO:0031529] ruffle organization
1	0	0.1	[GO:0006729] tetrahydrobiopterin biosynthetic process
1	0	0.1	[GO:0006641] triacylglycerol metabolic process
1	0	0.1	[GO:0046638] positive regulation of alpha-beta T cell differentiation
1	0	0.1	[GO:0019941] modification-dependent protein catabolic process
1	0	0.1	[GO:0043547] positive regulation of GTPase activity
1	0	0.1	[GO:0007338] single fertilization
1	0	0.1	[GO:0060216] definitive hemopoiesis
1	0	0.1	[GO:0060218] hemopoietic stem cell differentiation
1	0	0.1	[GO:0016480] negative regulation of transcription from RNA polymerase III promoter
1	0	0.1	[GO:0051259] protein oligomerization
1	0	0.1	[GO:0048839] inner ear development
1	0	0.1	[GO:0031290] retinal ganglion cell axon guidance
1	0	0.1	[GO:0050771] negative regulation of axonogenesis
1	0	0.1	[GO:0051604] protein maturation
1	0	0.1	[GO:0001958] endochondral ossification
1	0	0.1	[GO:0060047] heart contraction
1	0	0.1	[GO:0015886] heme transport
1	0	0.1	[GO:0051605] protein maturation via proteolysis
1	0	0.1	[GO:0001953] negative regulation of cell-matrix adhesion
1	0	0.1	[GO:0001952] regulation of cell-matrix adhesion
1	0	0.1	[GO:0051257] spindle midzone assembly involved in meiosis
1	0	0.1	[GO:0050673] epithelial cell proliferation
1	0	0.1	[GO:0001816] cytokine production
1	0	0.1	[GO:0010159] specification of organ position
1	0	0.1	[GO:0002036] regulation of L-glutamate transport
1	0	0.1	[GO:0048936] peripheral nervous system neuron axonogenesis
1	0	0.1	[GO:0002033] vasodilation by angiotensin involved in regulation of systemic arterial blood pressure
1	0	0.1	[GO:0006890] retrograde vesicle-mediated transport, Golgi to ER
1	0	0.1	[GO:0006000] fructose metabolic process
1	0	0.1	[GO:0006003] fructose 2,6-bisphosphate metabolic process
1	0	0.1	[GO:0007042] lysosomal lumen acidification
1	0	0.1	[GO:0032651] regulation of interleukin-1 beta production
1	0	0.1	[GO:0006919] caspase activation
1	0	0.1	[GO:0042116] macrophage activation
1	0	0.1	[GO:0042059] negative regulation of epidermal growth factor receptor signaling pathway
1	0	0.1	[GO:0006532] aspartate biosynthetic process
1	0	0.1	[GO:0032729] positive regulation of interferon-gamma production
1	0	0.1	[GO:0048387] negative regulation of retinoic acid receptor signaling pathway
1	0	0.1	[GO:0000432] positive regulation of transcription from RNA polymerase II promoter by glucose
1	0	0.1	[GO:0021983] pituitary gland development
1	0	0.1	[GO:0007140] male meiosis
1	0	0.1	[GO:0046038] GMP catabolic process
1	0	0.1	[GO:0043461] proton-transporting ATP synthase complex assembly
1	0	0.1	[GO:0030833] regulation of actin filament polymerization
1	0	0.1	[GO:0007024] alpha-tubulin folding
1	0	0.1	[GO:0030836] positive regulation of actin filament depolymerization
1	0	0.1	[GO:0007026] negative regulation of microtubule depolymerization
1	0	0.1	[GO:0007029] endoplasmic reticulum organization
1	0	0.1	[GO:0045762] positive regulation of adenylate cyclase activity
1	0	0.1	[GO:0045765] regulation of angiogenesis
1	0	0.1	[GO:0045766] positive regulation of angiogenesis
1	0	0.1	[GO:0002573] myeloid leukocyte differentiation
1	0	0.1	[GO:0032429] regulation of phospholipase A2 activity
1	0	0.1	[GO:0002244] hemopoietic progenitor cell differentiation
1	0	0.1	[GO:0006896] Golgi to vacuole transport
1	0	0.1	[GO:0030219] megakaryocyte differentiation
1	0	0.1	[GO:0030336] negative regulation of cell migration
1	0	0.1	[GO:0050852] T cell receptor signaling pathway
1	0	0.1	[GO:0016340] calcium-dependent cell-matrix adhesion
1	0	0.1	[GO:0006707] cholesterol catabolic process
1	0	0.1	[GO:0018298] protein-chromophore linkage
1	0	0.1	[GO:0006911] phagocytosis, engulfment
1	0	0.1	[GO:0046949] acyl-CoA biosynthetic process
1	0	0.1	[GO:0009052] pentose-phosphate shunt, non-oxidative branch
1	0	0.1	[GO:0051647] nucleus localization
1	0	0.1	[GO:0006408] snRNA export from nucleus
1	0	0.1	[GO:0043523] regulation of neuron apoptosis
1	0	0.1	[GO:0042594] response to starvation
1	0	0.1	[GO:0000079] regulation of cyclin-dependent protein kinase activity
1	0	0.1	[GO:0045124] regulation of bone resorption
1	0	0.1	[GO:0006047] UDP-N-acetylglucosamine metabolic process
1	0	0.1	[GO:0006559] L-phenylalanine catabolic process
1	0	0.1	[GO:0007097] nuclear migration
1	0	0.1	[GO:0007090] regulation of S phase of mitotic cell cycle
1	0	0.1	[GO:0046513] ceramide biosynthetic process
1	0	0.1	[GO:0033631] cell-cell adhesion mediated by integrin
1	0	0.1	[GO:0001503] ossification
1	0	0.1	[GO:0045900] negative regulation of translational elongation
1	0	0.1	[GO:0035136] forelimb morphogenesis
1	0	0.1	[GO:0051289] protein homotetramerization
1	0	0.1	[GO:0031119] tRNA pseudouridine synthesis
1	0	0.1	[GO:0015871] choline transport
1	0	0.1	[GO:0008584] male gonad development
1	0	0.1	[GO:0022011] myelination in the peripheral nervous system
1	0	0.1	[GO:0055070] copper ion homeostasis
1	0	0.1	[GO:0008277] regulation of G-protein coupled receptor protein signaling pathway
1	0	0.1	[GO:0055074] calcium ion homeostasis
1	0	0.1	[GO:0006824] cobalt ion transport
1	0	0.1	[GO:0051891] positive regulation of cardioblast differentiation
1	0	0.1	[GO:0001836] release of cytochrome c from mitochondria
1	0	0.1	[GO:0006584] catecholamine metabolic process
1	0	0.1	[GO:0019509] methionine salvage
1	0	0.1	[GO:0007512] adult heart development
1	0	0.1	[GO:0042840] D-glucuronate catabolic process
1	0	0.1	[GO:0009615] response to virus
1	0	0.1	[GO:0030384] phosphoinositide metabolic process
1	0	0.1	[GO:0043281] regulation of caspase activity
1	0	0.1	[GO:0042744] hydrogen peroxide catabolic process
1	0	0.1	[GO:0019724] B cell mediated immunity
1	0	0.1	[GO:0021522] spinal cord motor neuron differentiation
1	0	0.1	[GO:0031016] pancreas development
1	0	0.1	[GO:0009116] nucleoside metabolic process
1	0	0.1	[GO:0019722] calcium-mediated signaling
1	0	0.1	[GO:0032836] glomerular basement membrane development
1	0	0.1	[GO:0030049] muscle filament sliding
1	0	0.1	[GO:0001998] angiotensin mediated vasoconstriction involved in regulation of systemic arterial blood pressure
1	0	0.1	[GO:0030518] steroid hormone receptor signaling pathway
1	0	0.1	[GO:0019510] S-adenosylhomocysteine catabolic process
1	0	0.1	[GO:0046641] positive regulation of alpha-beta T cell proliferation
1	0	0.1	[GO:0030511] positive regulation of transforming growth factor beta receptor signaling pathway
1	0	0.1	[GO:0051216] cartilage development
1	0	0.1	[GO:0048872] homeostasis of number of cells
1	0	0.1	[GO:0000917] barrier septum formation
1	0	0.1	[GO:0048870] cell motility
1	0	0.1	[GO:0006405] RNA export from nucleus
1	0	0.1	[GO:0046654] tetrahydrofolate biosynthetic process
1	0	0.1	[GO:0019433] triacylglycerol catabolic process
1	0	0.1	[GO:0019344] cysteine biosynthetic process
1	0	0.1	[GO:0009416] response to light stimulus
1	0	0.1	[GO:0006168] adenine salvage
1	0	0.1	[GO:0035021] negative regulation of Rac protein signal transduction
1	0	0.1	[GO:0045198] establishment of epithelial cell apical/basal polarity
1	0	0.1	[GO:0048712] negative regulation of astrocyte differentiation
1	0	0.1	[GO:0030010] establishment of cell polarity
1	0	0.1	[GO:0045197] establishment or maintenance of epithelial cell apical/basal polarity
1	0	0.1	[GO:0048255] mRNA stabilization
1	0	0.1	[GO:0048485] sympathetic nervous system development
1	0	0.1	[GO:0042742] defense response to bacterium
1	0	0.1	[GO:0007065] male meiosis sister chromatid cohesion
1	0	0.1	[GO:0035313] wound healing, spreading of epidermal cells
1	0	0.1	[GO:0007060] male meiosis chromosome segregation
1	0	0.1	[GO:0042420] dopamine catabolic process
1	0	0.1	[GO:0055015] ventricular cardiac muscle cell development
1	0	0.1	[GO:0002286] T cell activation during immune response
1	0	0.1	[GO:0000380] alternative nuclear mRNA splicing, via spliceosome
1	0	0.1	[GO:0016045] detection of bacterium
1	0	0.1	[GO:0019551] glutamate catabolic process to 2-oxoglutarate
1	0	0.1	[GO:0051898] negative regulation of protein kinase B signaling cascade
1	0	0.1	[GO:0006686] sphingomyelin biosynthetic process
1	0	0.1	[GO:0018108] peptidyl-tyrosine phosphorylation
1	0	0.1	[GO:0006685] sphingomyelin catabolic process
1	0	0.1	[GO:0032012] regulation of ARF protein signal transduction
1	0	0.1	[GO:0006689] ganglioside catabolic process
1	0	0.1	[GO:0016265] death
1	0	0.1	[GO:0045116] protein neddylation
1	0	0.1	[GO:0042384] cilium assembly
1	0	0.1	[GO:0014889] muscle atrophy
1	0	0.1	[GO:0009396] folic acid and derivative biosynthetic process
1	0	0.1	[GO:0042149] cellular response to glucose starvation
1	0	0.1	[GO:0033081] regulation of T cell differentiation in the thymus
1	0	0.1	[GO:0046847] filopodium formation
1	0	0.1	[GO:0031648] protein destabilization
1	0	0.1	[GO:0007250] activation of NF-kappaB-inducing kinase activity
1	0	0.1	[GO:0050910] detection of mechanical stimulus involved in sensory perception of sound
1	0	0.1	[GO:0043558] regulation of translational initiation in response to stress
1	0	0.1	[GO:0042274] ribosomal small subunit biogenesis
1	0	0.1	[GO:0048025] negative regulation of nuclear mRNA splicing, via spliceosome
1	0	0.1	[GO:0031642] negative regulation of myelination
1	0	0.1	[GO:0045046] protein import into peroxisome membrane
1	0	0.1	[GO:0045638] negative regulation of myeloid cell differentiation
1	0	0.1	[GO:0051403] stress-activated MAPK cascade
1	0	0.1	[GO:0007220] Notch receptor processing
1	0	0.1	[GO:0006668] sphinganine-1-phosphate metabolic process
1	0	0.1	[GO:0045739] positive regulation of DNA repair
1	0	0.1	[GO:0019348] dolichol metabolic process
1	0	0.1	[GO:0006450] regulation of translational fidelity
1	0	0.1	[GO:0016310] phosphorylation
1	0	0.1	[GO:0030301] cholesterol transport
1	0	0.1	[GO:0043089] positive regulation of Cdc42 GTPase activity
1	0	0.1	[GO:0048715] negative regulation of oligodendrocyte differentiation
1	0	0.1	[GO:0006944] membrane fusion
1	0	0.1	[GO:0001666] response to hypoxia
1	0	0.1	[GO:0007416] synaptogenesis
1	0	0.1	[GO:0006349] genetic imprinting
1	0	0.1	[GO:0034620] cellular response to unfolded protein
1	0	0.1	[GO:0034097] response to cytokine stimulus
1	0	0.1	[GO:0006346] methylation-dependent chromatin silencing
1	0	0.1	[GO:0032024] positive regulation of insulin secretion
1	0	0.1	[GO:0007288] sperm axoneme assembly
1	0	0.1	[GO:0006505] GPI anchor metabolic process
1	0	0.1	[GO:0002467] germinal center formation
1	0	0.1	[GO:0006497] protein amino acid lipidation
1	0	0.1	[GO:0007016] cytoskeletal anchoring at plasma membrane
1	0	0.1	[GO:0030202] heparin metabolic process
1	0	0.1	[GO:0055089] fatty acid homeostasis
1	0	0.1	[GO:0050900] leukocyte migration
1	0	0.1	[GO:0007143] female meiosis
1	0	0.1	[GO:0045351] type I interferon biosynthetic process
1	0	0.1	[GO:0008634] negative regulation of survival gene product expression
1	0	0.1	[GO:0008637] apoptotic mitochondrial changes
1	0	0.1	[GO:0051090] regulation of transcription factor activity
1	0	0.1	[GO:0007566] embryo implantation
1	0	0.1	[GO:0051098] regulation of binding
1	0	0.1	[GO:0043171] peptide catabolic process
1	0	0.1	[GO:0006534] cysteine metabolic process
1	0	0.1	[GO:0045862] positive regulation of proteolysis
1	0	0.1	[GO:0045860] positive regulation of protein kinase activity
1	0	0.1	[GO:0006624] vacuolar protein processing
1	0	0.1	[GO:0034976] response to endoplasmic reticulum stress
1	0	0.1	[GO:0006656] phosphatidylcholine biosynthetic process
1	0	0.1	[GO:0021904] dorsoventral neural tube patterning
1	0	0.1	[GO:0000266] mitochondrial fission
1	0	0.1	[GO:0032236] positive regulation of calcium ion transport via store-operated calcium channel
1	0	0.1	[GO:0031848] protection from non-homologous end joining at telomere
1	0	0.1	[GO:0014916] regulation of lung blood pressure
1	0	0.1	[GO:0048645] organ formation
1	0	0.1	[GO:0007141] male meiosis I
1	0	0.1	[GO:0022408] negative regulation of cell-cell adhesion
1	0	0.1	[GO:0051044] positive regulation of membrane protein ectodomain proteolysis
1	0	0.1	[GO:0045685] regulation of glial cell differentiation
1	0	0.1	[GO:0046115] guanosine catabolic process
1	0	0.1	[GO:0030488] tRNA methylation
1	0	0.1	[GO:0040007] growth
1	0	0.1	[GO:0030520] estrogen receptor signaling pathway
1	0	0.1	[GO:0030521] androgen receptor signaling pathway
1	0	0.1	[GO:0001306] age-dependent response to oxidative stress
1	0	0.1	[GO:0051260] protein homooligomerization
1	0	0.1	[GO:0019047] provirus integration
1	0	0.1	[GO:0019276] UDP-N-acetylgalactosamine metabolic process
1	0	0.1	[GO:0032469] endoplasmic reticulum calcium ion homeostasis
1	0	0.1	[GO:0002536] respiratory burst during acute inflammatory response
1	0	0.1	[GO:0048536] spleen development
1	0	0.1	[GO:0017183] peptidyl-diphthamide biosynthetic process from peptidyl-histidine
1	0	0.1	[GO:0021870] Cajal-Retzius cell differentiation
1	0	0.1	[GO:0034101] erythrocyte homeostasis
1	0	0.1	[GO:0042755] eating behavior
1	0	0.1	[GO:0001946] lymphangiogenesis
1	0	0.1	[GO:0048741] skeletal muscle fiber development
1	0	0.1	[GO:0021756] striatum development
1	0	0.1	[GO:0048745] smooth muscle development
1	0	0.1	[GO:0048199] vesicle targeting, to, from or within Golgi
1	0	0.1	[GO:0042102] positive regulation of T cell proliferation
1	0	0.1	[GO:0014047] glutamate secretion
1	0	0.1	[GO:0014044] Schwann cell development
1	0	0.1	[GO:0007159] leukocyte adhesion
1	0	0.1	[GO:0051496] positive regulation of stress fiber formation
1	0	0.1	[GO:0060124] positive regulation of growth hormone secretion
1	0	0.1	[GO:0006563] L-serine metabolic process
1	0	0.1	[GO:0007157] heterophilic cell adhesion
1	0	0.1	[GO:0042770] DNA damage response, signal transduction
1	0	0.1	[GO:0042771] DNA damage response, signal transduction by p53 class mediator resulting in induction of apoptosis
1	0	0.1	[GO:0043409] negative regulation of MAPKKK cascade
1	0	0.1	[GO:0042472] inner ear morphogenesis
1	0	0.1	[GO:0010671] negative regulation of oxygen and reactive oxygen species metabolic process
1	0	0.1	[GO:0045777] positive regulation of blood pressure
1	0	0.1	[GO:0006072] glycerol-3-phosphate metabolic process
1	0	0.1	[GO:0008217] regulation of blood pressure
1	0	0.1	[GO:0045212] neurotransmitter receptor biosynthetic process
1	0	0.1	[GO:0048280] vesicle fusion with Golgi apparatus
1	0	0.1	[GO:0001938] positive regulation of endothelial cell proliferation
1	0	0.1	[GO:0033344] cholesterol efflux
1	0	0.1	[GO:0048286] alveolus development
1	0	0.1	[GO:0045671] negative regulation of osteoclast differentiation
1	0	0.1	[GO:0033025] regulation of mast cell apoptosis
1	0	0.1	[GO:0001937] negative regulation of endothelial cell proliferation

## Sheet: K27m3-only
GO terms associated with all expressed H3K4me3, H3K27me3 and H3K4/K27me3 promoter-containing genes in the ICM:
H3K27me3-only genes
210 Total Genes
141 Annotated Genes
Num Genes	Pct Total	Pct Annotated	Term
19	9	13.5	[GO:0006810] transport
16	7.6	11.3	[GO:0008150] biological_process
16	7.6	11.3	[GO:0006355] regulation of transcription, DNA-dependent
14	6.7	9.9	[GO:0006350] transcription
11	5.2	7.8	[GO:0007165] signal transduction
8	3.8	5.7	[GO:0006511] ubiquitin-dependent protein catabolic process
8	3.8	5.7	[GO:0007186] G-protein coupled receptor protein signaling pathway
8	3.8	5.7	[GO:0008152] metabolic process
8	3.8	5.7	[GO:0045944] positive regulation of transcription from RNA polymerase II promoter
7	3.3	5	[GO:0055114] oxidation reduction
7	3.3	5	[GO:0030154] cell differentiation
7	3.3	5	[GO:0007242] intracellular signaling cascade
7	3.3	5	[GO:0007275] multicellular organismal development
7	3.3	5	[GO:0007155] cell adhesion
7	3.3	5	[GO:0015031] protein transport
6	2.9	4.3	[GO:0045449] regulation of transcription
6	2.9	4.3	[GO:0007264] small GTPase mediated signal transduction
5	2.4	3.5	[GO:0006811] ion transport
5	2.4	3.5	[GO:0006915] apoptosis
5	2.4	3.5	[GO:0006397] mRNA processing
4	1.9	2.8	[GO:0006955] immune response
4	1.9	2.8	[GO:0007049] cell cycle
4	1.9	2.8	[GO:0008380] RNA splicing
4	1.9	2.8	[GO:0006468] protein amino acid phosphorylation
3	1.4	2.1	[GO:0065002] intracellular protein transmembrane transport
3	1.4	2.1	[GO:0007283] spermatogenesis
3	1.4	2.1	[GO:0051028] mRNA transport
3	1.4	2.1	[GO:0019882] antigen processing and presentation
3	1.4	2.1	[GO:0006897] endocytosis
3	1.4	2.1	[GO:0006508] proteolysis
3	1.4	2.1	[GO:0051301] cell division
3	1.4	2.1	[GO:0005975] carbohydrate metabolic process
2	1	1.4	[GO:0019221] cytokine-mediated signaling pathway
2	1	1.4	[GO:0007596] blood coagulation
2	1	1.4	[GO:0007219] Notch signaling pathway
2	1	1.4	[GO:0007519] skeletal muscle development
2	1	1.4	[GO:0048515] spermatid differentiation
2	1	1.4	[GO:0007608] sensory perception of smell
2	1	1.4	[GO:0030218] erythrocyte differentiation
2	1	1.4	[GO:0007601] visual perception
2	1	1.4	[GO:0016192] vesicle-mediated transport
2	1	1.4	[GO:0016567] protein ubiquitination
2	1	1.4	[GO:0006457] protein folding
2	1	1.4	[GO:0006812] cation transport
2	1	1.4	[GO:0050896] response to stimulus
2	1	1.4	[GO:0006357] regulation of transcription from RNA polymerase II promoter
2	1	1.4	[GO:0035023] regulation of Rho protein signal transduction
2	1	1.4	[GO:0007411] axon guidance
2	1	1.4	[GO:0045165] cell fate commitment
2	1	1.4	[GO:0030097] hemopoiesis
2	1	1.4	[GO:0051056] regulation of small GTPase mediated signal transduction
2	1	1.4	[GO:0043066] negative regulation of apoptosis
2	1	1.4	[GO:0007067] mitosis
2	1	1.4	[GO:0031122] cytoplasmic microtubule organization
2	1	1.4	[GO:0007268] synaptic transmission
2	1	1.4	[GO:0030900] forebrain development
2	1	1.4	[GO:0006412] translation
1	0.5	0.7	[GO:0031110] regulation of microtubule polymerization or depolymerization
1	0.5	0.7	[GO:0007218] neuropeptide signaling pathway
1	0.5	0.7	[GO:0008104] protein localization
1	0.5	0.7	[GO:0007599] hemostasis
1	0.5	0.7	[GO:0042127] regulation of cell proliferation
1	0.5	0.7	[GO:0002504] antigen processing and presentation of peptide or polysaccharide antigen via MHC class II
1	0.5	0.7	[GO:0006470] protein amino acid dephosphorylation
1	0.5	0.7	[GO:0007160] cell-matrix adhesion
1	0.5	0.7	[GO:0045039] protein import into mitochondrial inner membrane
1	0.5	0.7	[GO:0001502] cartilage condensation
1	0.5	0.7	[GO:0001503] ossification
1	0.5	0.7	[GO:0006826] iron ion transport
1	0.5	0.7	[GO:0007166] cell surface receptor linked signal transduction
1	0.5	0.7	[GO:0007169] transmembrane receptor protein tyrosine kinase signaling pathway
1	0.5	0.7	[GO:0001894] tissue homeostasis
1	0.5	0.7	[GO:0007005] mitochondrion organization
1	0.5	0.7	[GO:0007517] muscle development
1	0.5	0.7	[GO:0019441] tryptophan catabolic process to kynurenine
1	0.5	0.7	[GO:0000160] two-component signal transduction system (phosphorelay)
1	0.5	0.7	[GO:0030910] olfactory placode formation
1	0.5	0.7	[GO:0007518] myoblast cell fate determination
1	0.5	0.7	[GO:0051493] regulation of cytoskeleton organization
1	0.5	0.7	[GO:0045665] negative regulation of neuron differentiation
1	0.5	0.7	[GO:0045664] regulation of neuron differentiation
1	0.5	0.7	[GO:0006241] CTP biosynthetic process
1	0.5	0.7	[GO:0006071] glycerol metabolic process
1	0.5	0.7	[GO:0045663] positive regulation of myoblast differentiation
1	0.5	0.7	[GO:0002063] chondrocyte development
1	0.5	0.7	[GO:0006836] neurotransmitter transport
1	0.5	0.7	[GO:0031295] T cell costimulation
1	0.5	0.7	[GO:0030210] heparin biosynthetic process
1	0.5	0.7	[GO:0016202] regulation of striated muscle development
1	0.5	0.7	[GO:0006936] muscle contraction
1	0.5	0.7	[GO:0030217] T cell differentiation
1	0.5	0.7	[GO:0030166] proteoglycan biosynthetic process
1	0.5	0.7	[GO:0050776] regulation of immune response
1	0.5	0.7	[GO:0030163] protein catabolic process
1	0.5	0.7	[GO:0007286] spermatid development
1	0.5	0.7	[GO:0007520] myoblast fusion
1	0.5	0.7	[GO:0001756] somitogenesis
1	0.5	0.7	[GO:0042472] inner ear morphogenesis
1	0.5	0.7	[GO:0007292] female gamete generation
1	0.5	0.7	[GO:0051216] cartilage development
1	0.5	0.7	[GO:0019538] protein metabolic process
1	0.5	0.7	[GO:0016579] protein deubiquitination
1	0.5	0.7	[GO:0008632] apoptotic program
1	0.5	0.7	[GO:0000398] nuclear mRNA splicing, via spliceosome
1	0.5	0.7	[GO:0000165] MAPKKK cascade
1	0.5	0.7	[GO:0030199] collagen fibril organization
1	0.5	0.7	[GO:0016553] base conversion or substitution editing
1	0.5	0.7	[GO:0051789] response to protein stimulus
1	0.5	0.7	[GO:0016568] chromatin modification
1	0.5	0.7	[GO:0048598] embryonic morphogenesis
1	0.5	0.7	[GO:0009887] organ morphogenesis
1	0.5	0.7	[GO:0000302] response to reactive oxygen species
1	0.5	0.7	[GO:0031175] neurite development
1	0.5	0.7	[GO:0045892] negative regulation of transcription, DNA-dependent
1	0.5	0.7	[GO:0046328] regulation of JNK cascade
1	0.5	0.7	[GO:0042981] regulation of apoptosis
1	0.5	0.7	[GO:0006564] L-serine biosynthetic process
1	0.5	0.7	[GO:0015992] proton transport
1	0.5	0.7	[GO:0001656] metanephros development
1	0.5	0.7	[GO:0015012] heparan sulfate proteoglycan biosynthetic process
1	0.5	0.7	[GO:0032313] regulation of Rab GTPase activity
1	0.5	0.7	[GO:0032312] regulation of ARF GTPase activity
1	0.5	0.7	[GO:0006886] intracellular protein transport
1	0.5	0.7	[GO:0006887] exocytosis
1	0.5	0.7	[GO:0032314] regulation of Rac GTPase activity
1	0.5	0.7	[GO:0006813] potassium ion transport
1	0.5	0.7	[GO:0006364] rRNA processing
1	0.5	0.7	[GO:0006917] induction of apoptosis
1	0.5	0.7	[GO:0007182] common-partner SMAD protein phosphorylation
1	0.5	0.7	[GO:0006626] protein targeting to mitochondrion
1	0.5	0.7	[GO:0007184] SMAD protein nuclear translocation
1	0.5	0.7	[GO:0043149] stress fiber formation
1	0.5	0.7	[GO:0048704] embryonic skeletal system morphogenesis
1	0.5	0.7	[GO:0007585] respiratory gaseous exchange
1	0.5	0.7	[GO:0007623] circadian rhythm
1	0.5	0.7	[GO:0006629] lipid metabolic process
1	0.5	0.7	[GO:0030890] positive regulation of B cell proliferation
1	0.5	0.7	[GO:0006221] pyrimidine nucleotide biosynthetic process
1	0.5	0.7	[GO:0050793] regulation of developmental process
1	0.5	0.7	[GO:0006816] calcium ion transport
1	0.5	0.7	[GO:0002636] positive regulation of germinal center formation
1	0.5	0.7	[GO:0006814] sodium ion transport
1	0.5	0.7	[GO:0007050] cell cycle arrest
1	0.5	0.7	[GO:0002474] antigen processing and presentation of peptide antigen via MHC class I
1	0.5	0.7	[GO:0001701] in utero embryonic development
1	0.5	0.7	[GO:0043415] positive regulation of skeletal muscle regeneration
1	0.5	0.7	[GO:0007059] chromosome segregation
1	0.5	0.7	[GO:0042102] positive regulation of T cell proliferation
1	0.5	0.7	[GO:0050819] negative regulation of coagulation
1	0.5	0.7	[GO:0006183] GTP biosynthetic process
1	0.5	0.7	[GO:0008652] amino acid biosynthetic process
1	0.5	0.7	[GO:0015986] ATP synthesis coupled proton transport
1	0.5	0.7	[GO:0008090] retrograde axon cargo transport
1	0.5	0.7	[GO:0007224] smoothened signaling pathway
1	0.5	0.7	[GO:0007512] adult heart development
1	0.5	0.7	[GO:0043010] camera-type eye development
1	0.5	0.7	[GO:0006024] glycosaminoglycan biosynthetic process
1	0.5	0.7	[GO:0043392] negative regulation of DNA binding
1	0.5	0.7	[GO:0000187] activation of MAPK activity
1	0.5	0.7	[GO:0006631] fatty acid metabolic process
1	0.5	0.7	[GO:0048305] immunoglobulin secretion
1	0.5	0.7	[GO:0006954] inflammatory response
1	0.5	0.7	[GO:0007631] feeding behavior
1	0.5	0.7	[GO:0003007] heart morphogenesis
1	0.5	0.7	[GO:0016310] phosphorylation
1	0.5	0.7	[GO:0009611] response to wounding
1	0.5	0.7	[GO:0031558] induction of apoptosis in response to chemical stimulus
1	0.5	0.7	[GO:0007267] cell-cell signaling
1	0.5	0.7	[GO:0042176] regulation of protein catabolic process
1	0.5	0.7	[GO:0009411] response to UV
1	0.5	0.7	[GO:0035021] negative regulation of Rac protein signal transduction
1	0.5	0.7	[GO:0000209] protein polyubiquitination
1	0.5	0.7	[GO:0000723] telomere maintenance
1	0.5	0.7	[GO:0007257] activation of JNK activity
1	0.5	0.7	[GO:0007126] meiosis
1	0.5	0.7	[GO:0008625] induction of apoptosis via death domain receptors
1	0.5	0.7	[GO:0019585] glucuronate metabolic process
1	0.5	0.7	[GO:0006228] UTP biosynthetic process
1	0.5	0.7	[GO:0051085] chaperone cofactor-dependent protein folding
1	0.5	0.7	[GO:0001708] cell fate specification
1	0.5	0.7	[GO:0051246] regulation of protein metabolic process
1	0.5	0.7	[GO:0007258] JUN phosphorylation
1	0.5	0.7	[GO:0045745] positive regulation of G-protein coupled receptor protein signaling pathway
1	0.5	0.7	[GO:0045742] positive regulation of epidermal growth factor receptor signaling pathway
1	0.5	0.7	[GO:0001782] B cell homeostasis
1	0.5	0.7	[GO:0008285] negative regulation of cell proliferation
1	0.5	0.7	[GO:0008286] insulin receptor signaling pathway
1	0.5	0.7	[GO:0055003] cardiac myofibril assembly
1	0.5	0.7	[GO:0007507] heart development
1	0.5	0.7	[GO:0043687] post-translational protein modification
1	0.5	0.7	[GO:0051016] barbed-end actin filament capping
1	0.5	0.7	[GO:0006974] response to DNA damage stimulus
1	0.5	0.7	[GO:0045596] negative regulation of cell differentiation
1	0.5	0.7	[GO:0007339] binding of sperm to zona pellucida
1	0.5	0.7	[GO:0007409] axonogenesis
1	0.5	0.7	[GO:0001657] ureteric bud development
1	0.5	0.7	[GO:0001658] ureteric bud branching
1	0.5	0.7	[GO:0010172] embryonic body morphogenesis
1	0.5	0.7	[GO:0045454] cell redox homeostasis
1	0.5	0.7	[GO:0016481] negative regulation of transcription
1	0.5	0.7	[GO:0008202] steroid metabolic process
1	0.5	0.7	[GO:0008203] cholesterol metabolic process
1	0.5	0.7	[GO:0051258] protein polymerization
1	0.5	0.7	[GO:0007031] peroxisome organization
1	0.5	0.7	[GO:0009725] response to hormone stimulus
1	0.5	0.7	[GO:0006334] nucleosome assembly
1	0.5	0.7	[GO:0006333] chromatin assembly or disassembly
1	0.5	0.7	[GO:0031296] B cell costimulation
1	0.5	0.7	[GO:0045941] positive regulation of transcription
1	0.5	0.7	[GO:0006004] fucose metabolic process
1	0.5	0.7	[GO:0006006] glucose metabolic process
1	0.5	0.7	[GO:0007229] integrin-mediated signaling pathway
1	0.5	0.7	[GO:0018106] peptidyl-histidine phosphorylation
1	0.5	0.7	[GO:0018107] peptidyl-threonine phosphorylation
1	0.5	0.7	[GO:0016337] cell-cell adhesion
1	0.5	0.7	[GO:0048041] focal adhesion formation
1	0.5	0.7	[GO:0055002] striated muscle cell development
1	0.5	0.7	[GO:0006260] DNA replication
1	0.5	0.7	[GO:0045885] positive regulation of survival gene product expression
1	0.5	0.7	[GO:0051146] striated muscle cell differentiation
1	0.5	0.7	[GO:0045445] myoblast differentiation
1	0.5	0.7	[GO:0021983] pituitary gland development
1	0.5	0.7	[GO:0001525] angiogenesis
1	0.5	0.7	[GO:0007389] pattern specification process
1	0.5	0.7	[GO:0006486] protein amino acid glycosylation
1	0.5	0.7	[GO:0006281] DNA repair
1	0.5	0.7	[GO:0000060] protein import into nucleus, translocation
1	0.5	0.7	[GO:0015758] glucose transport
1	0.5	0.7	[GO:0042787] protein ubiquitination during ubiquitin-dependent protein catabolic process
1	0.5	0.7	[GO:0046686] response to cadmium ion
1	0.5	0.7	[GO:0010551] regulation of specific transcription from RNA polymerase II promoter
1	0.5	0.7	[GO:0006222] UMP biosynthetic process
1	0.5	0.7	[GO:0019886] antigen processing and presentation of exogenous peptide antigen via MHC class II
1	0.5	0.7	[GO:0050850] positive regulation of calcium-mediated signaling
1	0.5	0.7	[GO:0045930] negative regulation of mitotic cell cycle
1	0.5	0.7	[GO:0048663] neuron fate commitment
1	0.5	0.7	[GO:0006919] caspase activation
1	0.5	0.7	[GO:0006916] anti-apoptosis
1	0.5	0.7	[GO:0034109] homotypic cell-cell adhesion
1	0.5	0.7	[GO:0007254] JNK cascade
1	0.5	0.7	[GO:0060235] lens induction in camera-type eye
1	0.5	0.7	[GO:0031047] gene silencing by RNA
1	0.5	0.7	[GO:0000381] regulation of alternative nuclear mRNA splicing, via spliceosome
1	0.5	0.7	[GO:0007265] Ras protein signal transduction
1	0.5	0.7	[GO:0000902] cell morphogenesis
1	0.5	0.7	[GO:0007015] actin filament organization
1	0.5	0.7	[GO:0042473] outer ear morphogenesis
1	0.5	0.7	[GO:0007017] microtubule-based process
1	0.5	0.7	[GO:0042474] middle ear morphogenesis
1	0.5	0.7	[GO:0006991] response to sterol depletion
1	0.5	0.7	[GO:0048856] anatomical structure development
1	0.5	0.7	[GO:0007018] microtubule-based movement
1	0.5	0.7	[GO:0043056] forward locomotion
1	0.5	0.7	[GO:0006144] purine base metabolic process
1	0.5	0.7	[GO:0001558] regulation of cell growth
1	0.5	0.7	[GO:0006207] 'de novo' pyrimidine base biosynthetic process
1	0.5	0.7	[GO:0045214] sarcomere organization
1	0.5	0.7	[GO:0006413] translational initiation
1	0.5	0.7	[GO:0006396] RNA processing

## Sheet: Co-enriched
GO terms associated with all expressed H3K4me3, H3K27me3 and H3K4/K27me3 promoter-containing genes in the ICM:
H3K4/K27me3 genes
214 Total Genes
136 Annotated Genes
Num Genes	Pct Total	Pct Annotated	Term
17	7.9	12.5	[GO:0006810] transport
15	7	11	[GO:0008150] biological_process
13	6.1	9.6	[GO:0006355] regulation of transcription, DNA-dependent
13	6.1	9.6	[GO:0006350] transcription
11	5.1	8.1	[GO:0007049] cell cycle
8	3.7	5.9	[GO:0008152] metabolic process
7	3.3	5.1	[GO:0055114] oxidation reduction
7	3.3	5.1	[GO:0006511] ubiquitin-dependent protein catabolic process
7	3.3	5.1	[GO:0007275] multicellular organismal development
7	3.3	5.1	[GO:0006468] protein amino acid phosphorylation
7	3.3	5.1	[GO:0015031] protein transport
6	2.8	4.4	[GO:0051301] cell division
6	2.8	4.4	[GO:0006915] apoptosis
5	2.3	3.7	[GO:0007165] signal transduction
5	2.3	3.7	[GO:0006811] ion transport
5	2.3	3.7	[GO:0006508] proteolysis
4	1.9	2.9	[GO:0022900] electron transport chain
4	1.9	2.9	[GO:0006260] DNA replication
4	1.9	2.9	[GO:0016192] vesicle-mediated transport
4	1.9	2.9	[GO:0042254] ribosome biogenesis
4	1.9	2.9	[GO:0006974] response to DNA damage stimulus
4	1.9	2.9	[GO:0007067] mitosis
4	1.9	2.9	[GO:0006412] translation
3	1.4	2.2	[GO:0006281] DNA repair
3	1.4	2.2	[GO:0016567] protein ubiquitination
3	1.4	2.2	[GO:0015992] proton transport
3	1.4	2.2	[GO:0006364] rRNA processing
3	1.4	2.2	[GO:0008654] phospholipid biosynthetic process
3	1.4	2.2	[GO:0008380] RNA splicing
3	1.4	2.2	[GO:0045944] positive regulation of transcription from RNA polymerase II promoter
3	1.4	2.2	[GO:0045449] regulation of transcription
3	1.4	2.2	[GO:0007155] cell adhesion
3	1.4	2.2	[GO:0006397] mRNA processing
2	0.9	1.5	[GO:0006865] amino acid transport
2	0.9	1.5	[GO:0019538] protein metabolic process
2	0.9	1.5	[GO:0006457] protein folding
2	0.9	1.5	[GO:0000226] microtubule cytoskeleton organization
2	0.9	1.5	[GO:0042981] regulation of apoptosis
2	0.9	1.5	[GO:0006629] lipid metabolic process
2	0.9	1.5	[GO:0006886] intracellular protein transport
2	0.9	1.5	[GO:0065002] intracellular protein transmembrane transport
2	0.9	1.5	[GO:0007186] G-protein coupled receptor protein signaling pathway
2	0.9	1.5	[GO:0006814] sodium ion transport
2	0.9	1.5	[GO:0007059] chromosome segregation
2	0.9	1.5	[GO:0015986] ATP synthesis coupled proton transport
2	0.9	1.5	[GO:0030154] cell differentiation
2	0.9	1.5	[GO:0008033] tRNA processing
2	0.9	1.5	[GO:0008283] cell proliferation
2	0.9	1.5	[GO:0007566] embryo implantation
2	0.9	1.5	[GO:0042493] response to drug
2	0.9	1.5	[GO:0030326] embryonic limb morphogenesis
2	0.9	1.5	[GO:0001522] pseudouridine synthesis
2	0.9	1.5	[GO:0030900] forebrain development
2	0.9	1.5	[GO:0006464] protein modification process
2	0.9	1.5	[GO:0008610] lipid biosynthetic process
2	0.9	1.5	[GO:0006310] DNA recombination
2	0.9	1.5	[GO:0007507] heart development
2	0.9	1.5	[GO:0007018] microtubule-based movement
2	0.9	1.5	[GO:0006418] tRNA aminoacylation for protein translation
1	0.5	0.7	[GO:0032024] positive regulation of insulin secretion
1	0.5	0.7	[GO:0008105] asymmetric protein localization
1	0.5	0.7	[GO:0007595] lactation
1	0.5	0.7	[GO:0006904] vesicle docking during exocytosis
1	0.5	0.7	[GO:0007596] blood coagulation
1	0.5	0.7	[GO:0007160] cell-matrix adhesion
1	0.5	0.7	[GO:0001501] skeletal system development
1	0.5	0.7	[GO:0030111] regulation of Wnt receptor signaling pathway
1	0.5	0.7	[GO:0001503] ossification
1	0.5	0.7	[GO:0006829] zinc ion transport
1	0.5	0.7	[GO:0007005] mitochondrion organization
1	0.5	0.7	[GO:0030856] regulation of epithelial cell differentiation
1	0.5	0.7	[GO:0030308] negative regulation of cell growth
1	0.5	0.7	[GO:0043200] response to amino acid stimulus
1	0.5	0.7	[GO:0006986] response to unfolded protein
1	0.5	0.7	[GO:0045786] negative regulation of cell cycle
1	0.5	0.7	[GO:0048149] behavioral response to ethanol
1	0.5	0.7	[GO:0009968] negative regulation of signal transduction
1	0.5	0.7	[GO:0007368] determination of left/right symmetry
1	0.5	0.7	[GO:0001824] blastocyst development
1	0.5	0.7	[GO:0007519] skeletal muscle development
1	0.5	0.7	[GO:0009611] response to wounding
1	0.5	0.7	[GO:0044419] interspecies interaction between organisms
1	0.5	0.7	[GO:0030157] pancreatic juice secretion
1	0.5	0.7	[GO:0006470] protein amino acid dephosphorylation
1	0.5	0.7	[GO:0045669] positive regulation of osteoblast differentiation
1	0.5	0.7	[GO:0009449] gamma-aminobutyric acid biosynthetic process
1	0.5	0.7	[GO:0051051] negative regulation of transport
1	0.5	0.7	[GO:0007605] sensory perception of sound
1	0.5	0.7	[GO:0006366] transcription from RNA polymerase II promoter
1	0.5	0.7	[GO:0051290] protein heterotetramerization
1	0.5	0.7	[GO:0007264] small GTPase mediated signal transduction
1	0.5	0.7	[GO:0006605] protein targeting
1	0.5	0.7	[GO:0007283] spermatogenesis
1	0.5	0.7	[GO:0006278] RNA-dependent DNA replication
1	0.5	0.7	[GO:0006835] dicarboxylic acid transport
1	0.5	0.7	[GO:0030163] protein catabolic process
1	0.5	0.7	[GO:0048754] branching morphogenesis of a tube
1	0.5	0.7	[GO:0007076] mitotic chromosome condensation
1	0.5	0.7	[GO:0040032] post-embryonic body morphogenesis
1	0.5	0.7	[GO:0010035] response to inorganic substance
1	0.5	0.7	[GO:0007569] cell aging
1	0.5	0.7	[GO:0051216] cartilage development
1	0.5	0.7	[GO:0050730] regulation of peptidyl-tyrosine phosphorylation
1	0.5	0.7	[GO:0007242] intracellular signaling cascade
1	0.5	0.7	[GO:0009566] fertilization
1	0.5	0.7	[GO:0000398] nuclear mRNA splicing, via spliceosome
1	0.5	0.7	[GO:0006821] chloride transport
1	0.5	0.7	[GO:0009416] response to light stimulus
1	0.5	0.7	[GO:0006334] nucleosome assembly
1	0.5	0.7	[GO:0016568] chromatin modification
1	0.5	0.7	[GO:0033077] T cell differentiation in the thymus
1	0.5	0.7	[GO:0006270] DNA replication initiation
1	0.5	0.7	[GO:0006044] N-acetylglucosamine metabolic process
1	0.5	0.7	[GO:0032526] response to retinoic acid
1	0.5	0.7	[GO:0010025] wax biosynthetic process
1	0.5	0.7	[GO:0051028] mRNA transport
1	0.5	0.7	[GO:0042423] catecholamine biosynthetic process
1	0.5	0.7	[GO:0035088] establishment or maintenance of apical/basal cell polarity
1	0.5	0.7	[GO:0045116] protein neddylation
1	0.5	0.7	[GO:0015991] ATP hydrolysis coupled proton transport
1	0.5	0.7	[GO:0042255] ribosome assembly
1	0.5	0.7	[GO:0016311] dephosphorylation
1	0.5	0.7	[GO:0016042] lipid catabolic process
1	0.5	0.7	[GO:0007189] G-protein signaling, adenylate cyclase activating pathway
1	0.5	0.7	[GO:0006112] energy reserve metabolic process
1	0.5	0.7	[GO:0018108] peptidyl-tyrosine phosphorylation
1	0.5	0.7	[GO:0006917] induction of apoptosis
1	0.5	0.7	[GO:0009887] organ morphogenesis
1	0.5	0.7	[GO:0042384] cilium assembly
1	0.5	0.7	[GO:0048701] embryonic cranial skeleton morphogenesis
1	0.5	0.7	[GO:0009880] embryonic pattern specification
1	0.5	0.7	[GO:0006420] arginyl-tRNA aminoacylation
1	0.5	0.7	[GO:0006221] pyrimidine nucleotide biosynthetic process
1	0.5	0.7	[GO:0006813] potassium ion transport
1	0.5	0.7	[GO:0007050] cell cycle arrest
1	0.5	0.7	[GO:0006950] response to stress
1	0.5	0.7	[GO:0021545] cranial nerve development
1	0.5	0.7	[GO:0006183] GTP biosynthetic process
1	0.5	0.7	[GO:0001570] vasculogenesis
1	0.5	0.7	[GO:0007113] endomitotic cell cycle
1	0.5	0.7	[GO:0050717] positive regulation of interleukin-1 alpha secretion
1	0.5	0.7	[GO:0050715] positive regulation of cytokine secretion
1	0.5	0.7	[GO:0050718] positive regulation of interleukin-1 beta secretion
1	0.5	0.7	[GO:0009058] biosynthetic process
1	0.5	0.7	[GO:0050892] intestinal absorption
1	0.5	0.7	[GO:0032088] negative regulation of NF-kappaB transcription factor activity
1	0.5	0.7	[GO:0033574] response to testosterone stimulus
1	0.5	0.7	[GO:0007191] dopamine receptor, adenylate cyclase activating pathway
1	0.5	0.7	[GO:0006519] cellular amino acid and derivative metabolic process
1	0.5	0.7	[GO:0021940] positive regulation of granule cell precursor proliferation
1	0.5	0.7	[GO:0046986] negative regulation of hemoglobin biosynthetic process
1	0.5	0.7	[GO:0006633] fatty acid biosynthetic process
1	0.5	0.7	[GO:0006631] fatty acid metabolic process
1	0.5	0.7	[GO:0006436] tryptophanyl-tRNA aminoacylation
1	0.5	0.7	[GO:0031119] tRNA pseudouridine synthesis
1	0.5	0.7	[GO:0006954] inflammatory response
1	0.5	0.7	[GO:0006868] glutamine transport
1	0.5	0.7	[GO:0050803] regulation of synapse structure and activity
1	0.5	0.7	[GO:0030155] regulation of cell adhesion
1	0.5	0.7	[GO:0050806] positive regulation of synaptic transmission
1	0.5	0.7	[GO:0009791] post-embryonic development
1	0.5	0.7	[GO:0009790] embryonic development
1	0.5	0.7	[GO:0006924] activated T cell apoptosis
1	0.5	0.7	[GO:0046677] response to antibiotic
1	0.5	0.7	[GO:0046676] negative regulation of insulin secretion
1	0.5	0.7	[GO:0006264] mitochondrial DNA replication
1	0.5	0.7	[GO:0031223] auditory behavior
1	0.5	0.7	[GO:0042572] retinol metabolic process
1	0.5	0.7	[GO:0042573] retinoic acid metabolic process
1	0.5	0.7	[GO:0043087] regulation of GTPase activity
1	0.5	0.7	[GO:0046777] protein amino acid autophosphorylation
1	0.5	0.7	[GO:0016043] cellular component organization
1	0.5	0.7	[GO:0006139] nucleobase, nucleoside, nucleotide and nucleic acid metabolic process
1	0.5	0.7	[GO:0007126] meiosis
1	0.5	0.7	[GO:0001701] in utero embryonic development
1	0.5	0.7	[GO:0001523] retinoid metabolic process
1	0.5	0.7	[GO:0050885] neuromuscular process controlling balance
1	0.5	0.7	[GO:0006228] UTP biosynthetic process
1	0.5	0.7	[GO:0007249] I-kappaB kinase/NF-kappaB cascade
1	0.5	0.7	[GO:0051246] regulation of protein metabolic process
1	0.5	0.7	[GO:0030030] cell projection organization
1	0.5	0.7	[GO:0016055] Wnt receptor signaling pathway
1	0.5	0.7	[GO:0006749] glutathione metabolic process
1	0.5	0.7	[GO:0006744] ubiquinone biosynthetic process
1	0.5	0.7	[GO:0006241] CTP biosynthetic process
1	0.5	0.7	[GO:0008284] positive regulation of cell proliferation
1	0.5	0.7	[GO:0008285] negative regulation of cell proliferation
1	0.5	0.7	[GO:0008286] insulin receptor signaling pathway
1	0.5	0.7	[GO:0043687] post-translational protein modification
1	0.5	0.7	[GO:0001558] regulation of cell growth
1	0.5	0.7	[GO:0030001] metal ion transport
1	0.5	0.7	[GO:0030036] actin cytoskeleton organization
1	0.5	0.7	[GO:0006955] immune response
1	0.5	0.7	[GO:0016485] protein processing
1	0.5	0.7	[GO:0009953] dorsal/ventral pattern formation
1	0.5	0.7	[GO:0001892] embryonic placenta development
1	0.5	0.7	[GO:0050679] positive regulation of epithelial cell proliferation
1	0.5	0.7	[GO:0007243] protein kinase cascade
1	0.5	0.7	[GO:0001958] endochondral ossification
1	0.5	0.7	[GO:0045941] positive regulation of transcription
1	0.5	0.7	[GO:0006536] glutamate metabolic process
1	0.5	0.7	[GO:0006537] glutamate biosynthetic process
1	0.5	0.7	[GO:0017148] negative regulation of translation
1	0.5	0.7	[GO:0033198] response to ATP
1	0.5	0.7	[GO:0046470] phosphatidylcholine metabolic process
1	0.5	0.7	[GO:0048545] response to steroid hormone stimulus
1	0.5	0.7	[GO:0000186] activation of MAPKK activity
1	0.5	0.7	[GO:0015813] L-glutamate transport
1	0.5	0.7	[GO:0006659] phosphatidylserine biosynthetic process
1	0.5	0.7	[GO:0019752] carboxylic acid metabolic process
1	0.5	0.7	[GO:0008219] cell death
1	0.5	0.7	[GO:0001525] angiogenesis
1	0.5	0.7	[GO:0051938] L-glutamate import
1	0.5	0.7	[GO:0051260] protein homooligomerization
1	0.5	0.7	[GO:0030178] negative regulation of Wnt receptor signaling pathway
1	0.5	0.7	[GO:0006357] regulation of transcription from RNA polymerase II promoter
1	0.5	0.7	[GO:0009636] response to toxin
1	0.5	0.7	[GO:0048667] cell morphogenesis involved in neuron differentiation
1	0.5	0.7	[GO:0000278] mitotic cell cycle
1	0.5	0.7	[GO:0046425] regulation of JAK-STAT cascade
1	0.5	0.7	[GO:0006916] anti-apoptosis
1	0.5	0.7	[GO:0010811] positive regulation of cell-substrate adhesion
1	0.5	0.7	[GO:0042102] positive regulation of T cell proliferation
1	0.5	0.7	[GO:0006417] regulation of translation
1	0.5	0.7	[GO:0035116] embryonic hindlimb morphogenesis
1	0.5	0.7	[GO:0006083] acetate metabolic process
1	0.5	0.7	[GO:0009117] nucleotide metabolic process
1	0.5	0.7	[GO:0006289] nucleotide-excision repair
1	0.5	0.7	[GO:0043623] cellular protein complex assembly
1	0.5	0.7	[GO:0000070] mitotic sister chromatid segregation
1	0.5	0.7	[GO:0007399] nervous system development
1	0.5	0.7	[GO:0051726] regulation of cell cycle
1	0.5	0.7	[GO:0040018] positive regulation of multicellular organism growth
1	0.5	0.7	[GO:0001833] inner cell mass cell proliferation
1	0.5	0.7	[GO:0001835] blastocyst hatching
1	0.5	0.7	[GO:0008299] isoprenoid biosynthetic process
1	0.5	0.7	[GO:0045672] positive regulation of osteoclast differentiation
1	0.5	0.7	[GO:0006068] ethanol catabolic process
1	0.5	0.7	[GO:0007173] epidermal growth factor receptor signaling pathway
1	0.5	0.7	[GO:0043113] receptor clustering
1	0.5	0.7	[GO:0019363] pyridine nucleotide biosynthetic process
