# Supplementary material for: Histone H3 Lysine 27 Methylation Asymmetry on Developmentally-Regulated Promoters Distinguish the First Two Lineages in Mouse Preimplantation Embryos
Source: PLoS One. 2010 Feb 10;5(2):e9150. doi: 10.1371/journal.pone.0009150 (PMC2818844; doi:10.1371/journal.pone.0009150)
Supplement: Table S5 — X-linked genes enriched in H3K27me3 in the TE (Excel file). (0.02 MB XLS) [file pone.0009150.s009.xls]

## Sheet: TE_H3K27me3_X_Linked_Genes
X-linked genes enriched in H3K27me3 in the TE
Symbol	Gene name
Rhox3a	reproductive homeobox 3A
Ssxb5	synovial sarcoma, X member B, breakpoint	5
Cybb	cytochrome b-245, beta polypeptide
Serpina7	serine (or cysteine) peptidase inhibitor	, clade A (alpha-1 antiproteinase, antitrypsin), member 7
Rbm41	RNA binding motif protein 41
Nsdhl	NAD(P) dependent steroid dehydrogenase-l	ike
1700072E05Rik	RIKEN cDNA 1700072E05 gene
Rhox3f	reproductive homeobox 3F
Ssxb10	synovial sarcoma, X member B, breakpoint	10
Rhox4a	reproductive homeobox 4A
Rhox4d	reproductive homeobox 4D
Gm10439	predicted gene 10439
Rhox4e	reproductive homeobox 4E
Gm5941	predicted gene 5941
Cdx4	caudal type homeobox 4
Lpar4	lysophosphatidic acid receptor 4
Ssxb9	synovial sarcoma, X member B, breakpoint	9
Ssxb2	synovial sarcoma, X member B, breakpoint	2
Rhox1	reproductive homeobox 1
Gm5168	predicted gene 5168
Tbx22	T-box 22
Rhox4c	reproductive homeobox 4C
Arhgap6	Rho GTPase activating protein 6
Olfr1323	olfactory receptor 1323
Sh3kbp1	SH3-domain kinase binding protein 1
Srpx	sushi-repeat-containing protein
Olfr1325	olfactory receptor 1325
Rhox7	reproductive homeobox 7
1700010D01Rik	RIKEN cDNA 1700010D01 gene
Tex11	testis expressed gene 11
Rhox4f	reproductive homeobox 4F
Kir3dl2	killer cell immunoglobulin-like receptor	, three domains, long cytoplasmic tail, 2
Kir3dl1	killer cell immunoglobulin-like receptor	, three domains, long cytoplasmic tail, 1
Igsf1	immunoglobulin superfamily, member 1
Gpr64	G protein-coupled receptor 64
Tsr2	TSR2, 20S rRNA accumulation, homolog (S.	cerevisiae)
Plp2	proteolipid protein 2
Rhox4b	reproductive homeobox 4B
Ssxb1	synovial sarcoma, X member B, breakpoint	1
Cypt8	cysteine-rich perinuclear theca 8
Cypt7	cysteine-rich perinuclear theca 7
Ssxb3	synovial sarcoma, X member B, breakpoint	3
1700008I05Rik	RIKEN cDNA 1700008I05 gene
Vsig4	V-set and immunoglobulin domain containi	ng 4
Magea1	melanoma antigen, family A, 1
Xlr	X-linked lymphocyte-regulated complex
Xlr3a	X-linked lymphocyte-regulated 3A
Cypt6	cysteine-rich perinuclear theca 6
4933400A11Rik	capping protein (actin filament) muscle	Z-line, alpha 1 pseudogene
Magea9	melanoma antigen, family A, 9
Rhox2a	reproductive homeobox 2A
Glod5	glyoxalase domain containing 5
Rbm3	RNA binding motif protein 3
Magea6	melanoma antigen, family A, 6
Gm732	predicted gene 732
V1rb10	vomeronasal 1 receptor, B10
Sytl4	synaptotagmin-like 4
Fnd3c2	fibronectin type III domain containing 3	C2
Cypt3	cysteine-rich perinuclear theca 3
Arr3	arrestin 3, retinal
Olfr1320	olfactory receptor 1320
Olfr1321	olfactory receptor 1321
Olfr1324	olfactory receptor 1324
Ott	ovary testis transcribed
Magea8	melanoma antigen, family A, 8
Gm4836	predicted gene 4836
