# Supplementary material for: Histone H3 Lysine 27 Methylation Asymmetry on Developmentally-Regulated Promoters Distinguish the First Two Lineages in Mouse Preimplantation Embryos
Source: PLoS One. 2010 Feb 10;5(2):e9150. doi: 10.1371/journal.pone.0009150 (PMC2818844; doi:10.1371/journal.pone.0009150)
Supplement: Table S6 — GO terms enriched for genes with promoters containing H3K4me3, H3K27me3, both marks, or none of these marks in ESCs (Excel file). (0.06 MB XLS) [file pone.0009150.s010.xls]

## Sheet: ESC K4m3 only
GO terms enriched for promoters containing H3K4me3, H3K27me3 or both marks in ES cells:
H3K4me3 only promoters
GO term summary
[GO:0009058] biosynthetic process
[GO:0009987] cellular process
[GO:0043170] macromolecule metabolic process
[GO:0006139] nucleobase, nucleoside, nucleotide and nucleic acid metabolic process
[GO:0007275] multicellular organismal development
[GO:0030154] cell differentiation
[GO:0050896] response to stimulus
[GO:0009056] catabolic process
[GO:0050789] regulation of biological process
[GO:0006928] cell motility
[GO:0006810] transport
[GO:0008219] cell death
Pvalue	Count	Size	Term
6.61e-11	427	5840	[GO:0008152] metabolic process
1.63e-06	40	307	[GO:0006412] translation
1.03e-05	52	508	[GO:0006139] nucleobase, nucleoside, nucleotide and nucleic acid metabolic process
1.22e-05	30	219	[GO:0051301] cell division
7.00e-05	28	217	[GO:0006397] mRNA processing
1.54e-04	17	107	[GO:0006457] protein folding
1.81e-04	153	1996	[GO:0016070] RNA metabolic process
1.82e-04	153	2063	[GO:0010467] gene expression
2.01e-04	3	3	[GO:0060009] Sertoli cell development
2.26e-04	111	1466	[GO:0043283] biopolymer metabolic process
2.31e-04	23	175	[GO:0006281] DNA repair
2.33e-04	21	153	[GO:0007067] mitosis
2.84e-04	148	2003	[GO:0009059] macromolecule biosynthetic process
2.93e-04	27	224	[GO:0000279] M phase
7.61e-04	6	20	[GO:0006099] tricarboxylic acid cycle
8.80e-04	5	14	[GO:0006635] fatty acid beta-oxidation
1.16e-03	27	250	[GO:0007049] cell cycle
1.17e-03	4	9	[GO:0007140] male meiosis
1.31e-03	12	75	[GO:0006310] DNA recombination
1.61e-03	24	213	[GO:0000278] mitotic cell cycle
1.64e-03	152	2080	[GO:0019538] protein metabolic process
1.86e-03	4	10	[GO:0006473] protein amino acid acetylation
2.20e-03	155	2142	[GO:0044260] cellular macromolecule metabolic process
2.29e-03	20	170	[GO:0008380] RNA splicing
2.56e-03	30	298	[GO:0022402] cell cycle process
3.06e-03	16	127	[GO:0006260] DNA replication
3.35e-03	6	26	[GO:0009109] coenzyme catabolic process
3.44e-03	2	2	[GO:0000737] DNA catabolic process, endonucleolytic
3.44e-03	2	2	[GO:0007016] cytoskeletal anchoring at plasma membrane
3.44e-03	2	2	[GO:0009048] dosage compensation, by inactivation of X chromosome
3.44e-03	2	2	[GO:0035313] wound healing, spreading of epidermal cells
3.52e-03	3	6	[GO:0006892] post-Golgi vesicle-mediated transport
4.09e-03	6	27	[GO:0006084] acetyl-CoA metabolic process
4.89e-03	17	145	[GO:0006091] generation of precursor metabolites and energy
4.95e-03	6	28	[GO:0045333] cellular respiration
5.89e-03	3	7	[GO:0007062] sister chromatid cohesion
5.94e-03	6	29	[GO:0008629] induction of apoptosis by intracellular signals
6.35e-03	5	21	[GO:0034440] lipid oxidation
6.35e-03	5	21	[GO:0046395] carboxylic acid catabolic process
7.95e-03	7	40	[GO:0032259] methylation
8.34e-03	6	31	[GO:0009206] purine ribonucleoside triphosphate biosynthetic process
9.02e-03	3	8	[GO:0006228] UTP biosynthetic process
9.02e-03	3	8	[GO:0006241] CTP biosynthetic process
9.02e-03	3	8	[GO:0009208] pyrimidine ribonucleoside triphosphate metabolic process
9.54e-03	4	15	[GO:0030261] chromosome condensation
9.91e-03	2	3	[GO:0002544] chronic inflammatory response
9.91e-03	2	3	[GO:0045085] negative regulation of interleukin-2 biosynthetic process
9.91e-03	2	3	[GO:0051298] centrosome duplication

## Sheet: ESC K27m3 only
GO terms enriched for promoters containing H3K4me3, H3K27me3 or both marks in ES cells:
H3K27me3 only promoters
GO term summary
[GO:0007275] multicellular organismal development
[GO:0006139] nucleobase, nucleoside, nucleotide and nucleic acid metabolic process
[GO:0008152] metabolic process
[GO:0009058] biosynthetic process
[GO:0009987] cellular process
[GO:0043170] macromolecule metabolic process
[GO:0050789] regulation of biological process
[GO:0030154] cell differentiation
[GO:0006928] cell motility
[GO:0006810] transport
[GO:0007154] cell communication
[GO:0008219] cell death
[GO:0007610] behavior
[GO:0050896] response to stimulus
Pvalue	Count	Size	Term
6.62e-17	60	242	[GO:0007389] pattern specification process
1.84e-13	187	1603	[GO:0007275] multicellular organismal development
1.28e-12	196	1609	[GO:0006355] regulation of transcription, DNA-dependent
3.03e-12	210	1776	[GO:0010556] regulation of macromolecule biosynthetic process
3.46e-12	196	1626	[GO:0032774] RNA biosynthetic process
8.99e-12	203	1719	[GO:0019219] regulation of nucleobase, nucleoside, nucleotide and nucleic acid metabolic process
1.01e-11	210	1798	[GO:0010468] regulation of gene expression
1.53e-11	69	389	[GO:0022008] neurogenesis
5.32e-11	228	2031	[GO:0019222] regulation of metabolic process
3.32e-10	27	91	[GO:0048736] appendage development
2.32e-09	39	185	[GO:0048598] embryonic morphogenesis
2.57e-09	46	240	[GO:0007417] central nervous system development
3.58e-09	52	290	[GO:0009792] embryonic development ending in birth or egg hatching
1.64e-08	26	101	[GO:0009952] anterior/posterior pattern formation
2.77e-08	107	884	[GO:0030154] cell differentiation
3.15e-08	72	494	[GO:0007155] cell adhesion
1.14e-07	35	177	[GO:0048812] neurite morphogenesis
1.28e-07	45	267	[GO:0009887] organ morphogenesis
2.54e-07	41	233	[GO:0048666] neuron development
2.69e-07	117	979	[GO:0048518] positive regulation of biological process
5.08e-07	36	196	[GO:0008284] positive regulation of cell proliferation
7.89e-07	29	151	[GO:0007399] nervous system development
1.22e-06	36	203	[GO:0000904] cellular morphogenesis during differentiation
1.31e-06	19	73	[GO:0001763] morphogenesis of a branching structure
1.71e-06	20	81	[GO:0043583] ear development
1.90e-06	46	295	[GO:0030030] cell projection organization and biogenesis
1.90e-06	46	295	[GO:0032990] cell part morphogenesis
2.23e-06	13	38	[GO:0046661] male sex differentiation
2.35e-06	42	263	[GO:0006928] cell motility
2.47e-06	15	50	[GO:0048704] embryonic skeletal morphogenesis
3.90e-06	28	146	[GO:0035239] tube morphogenesis
3.94e-06	125	1167	[GO:0006350] transcription
4.31e-06	10	24	[GO:0001658] ureteric bud branching
7.53e-06	104	904	[GO:0048523] negative regulation of cellular process
7.78e-06	68	566	[GO:0048513] organ development
7.89e-06	13	42	[GO:0048762] mesenchymal cell differentiation
9.84e-06	42	276	[GO:0045944] positive regulation of transcription from RNA polymerase II promoter
1.13e-05	59	441	[GO:0006812] cation transport
1.38e-05	29	164	[GO:0007169] transmembrane receptor protein tyrosine kinase signaling pathway
1.57e-05	26	159	[GO:0048856] anatomical structure development
1.58e-05	237	2463	[GO:0051179] localization
1.59e-05	7	13	[GO:0008045] motor axon guidance
2.13e-05	14	52	[GO:0042472] inner ear morphogenesis
2.42e-05	9	23	[GO:0009954] proximal/distal pattern formation
2.50e-05	34	213	[GO:0048646] anatomical structure formation
2.88e-05	16	67	[GO:0007218] neuropeptide signaling pathway
3.50e-05	25	138	[GO:0006813] potassium ion transport
3.50e-05	46	329	[GO:0051093] negative regulation of developmental process
3.74e-05	17	76	[GO:0007411] axon guidance
3.82e-05	56	429	[GO:0010604] positive regulation of macromolecule metabolic process
4.25e-05	16	69	[GO:0045137] development of primary sexual characteristics
4.55e-05	48	352	[GO:0045941] positive regulation of transcription
4.81e-05	7	15	[GO:0048706] embryonic skeletal development
4.94e-05	13	49	[GO:0001656] metanephros development
5.48e-05	33	212	[GO:0022414] reproductive process
5.97e-05	29	177	[GO:0000122] negative regulation of transcription from RNA polymerase II promoter
7.53e-05	43	310	[GO:0051254] positive regulation of RNA metabolic process
8.10e-05	10	32	[GO:0001756] somitogenesis
8.11e-05	57	451	[GO:0031325] positive regulation of cellular metabolic process
1.04e-04	22	122	[GO:0016055] Wnt receptor signaling pathway
1.08e-04	10	33	[GO:0021510] spinal cord development
1.23e-04	498	5864	[GO:0065007] biological regulation
1.28e-04	8	22	[GO:0001755] neural crest cell migration
1.44e-04	51	399	[GO:0009891] positive regulation of biosynthetic process
1.53e-04	4	5	[GO:0048703] embryonic viscerocranium morphogenesis
1.78e-04	17	85	[GO:0001655] urogenital system development
2.00e-04	12	49	[GO:0030326] embryonic limb morphogenesis
2.20e-04	27	172	[GO:0007517] muscle development
2.39e-04	5	9	[GO:0030539] male genitalia development
2.67e-04	27	174	[GO:0043066] negative regulation of apoptosis
3.32e-04	8	25	[GO:0030902] hindbrain development
3.67e-04	41	337	[GO:0009653] anatomical structure morphogenesis
3.73e-04	13	60	[GO:0035295] tube development
3.99e-04	12	52	[GO:0009953] dorsal/ventral pattern formation
4.32e-04	3	3	[GO:0030177] positive regulation of Wnt receptor signaling pathway
4.32e-04	3	3	[GO:0048639] positive regulation of developmental growth
4.83e-04	22	135	[GO:0043549] regulation of kinase activity
5.76e-04	12	54	[GO:0021537] telencephalon development
6.11e-04	10	40	[GO:0003007] heart morphogenesis
7.33e-04	13	63	[GO:0048608] reproductive structure development
7.51e-04	14	71	[GO:0030324] lung development
7.63e-04	6	16	[GO:0035115] embryonic forelimb morphogenesis
7.70e-04	5	11	[GO:0030878] thyroid gland development
8.61e-04	7	22	[GO:0001569] patterning of blood vessels
8.61e-04	7	22	[GO:0048565] gut development
8.84e-04	11	49	[GO:0042129] regulation of T cell proliferation
9.21e-04	17	98	[GO:0007268] synaptic transmission
1.06e-03	8	29	[GO:0030879] mammary gland development
1.07e-03	16	90	[GO:0046651] lymphocyte proliferation
1.20e-03	10	44	[GO:0045165] cell fate commitment
1.27e-03	35	271	[GO:0016481] negative regulation of transcription
1.33e-03	8	30	[GO:0007631] feeding behavior
1.43e-03	29	213	[GO:0001944] vasculature development
1.48e-03	38	304	[GO:0009890] negative regulation of biosynthetic process
1.50e-03	7	24	[GO:0022037] metencephalon development
1.55e-03	6	18	[GO:0021766] hippocampus development
1.55e-03	6	18	[GO:0030901] midbrain development
1.55e-03	6	18	[GO:0042733] embryonic digit morphogenesis
1.73e-03	4	8	[GO:0014032] neural crest cell development
1.79e-03	30	226	[GO:0051253] negative regulation of RNA metabolic process
1.79e-03	12	61	[GO:0018212] peptidyl-tyrosine modification
1.89e-03	5	13	[GO:0060021] palate development
1.97e-03	10	47	[GO:0001501] skeletal development
2.10e-03	6	19	[GO:0007530] sex determination
2.63e-03	8	33	[GO:0001708] cell fate specification
2.65e-03	19	126	[GO:0007507] heart development
2.70e-03	21	144	[GO:0042110] T cell activation
2.75e-03	5	14	[GO:0001759] induction of an organ
3.01e-03	4	9	[GO:0022612] gland morphogenesis
3.04e-03	299	3462	[GO:0043283] biopolymer metabolic process
3.14e-03	12	65	[GO:0051216] cartilage development
3.21e-03	11	57	[GO:0007156] homophilic cell adhesion
3.72e-03	10	50	[GO:0007498] mesoderm development
3.73e-03	6	21	[GO:0043269] regulation of ion transport
3.88e-03	5	15	[GO:0001974] blood vessel remodeling
3.88e-03	5	15	[GO:0007214] gamma-aminobutyric acid signaling pathway
3.88e-03	5	15	[GO:0045787] positive regulation of cell cycle
3.88e-03	5	15	[GO:0048536] spleen development
3.89e-03	8	35	[GO:0042493] response to drug
4.01e-03	7	28	[GO:0006638] neutral lipid metabolic process
4.02e-03	15	93	[GO:0051347] positive regulation of transferase activity
4.06e-03	12	67	[GO:0051270] regulation of cell motility
4.24e-03	18	121	[GO:0002009] morphogenesis of an epithelium
4.72e-03	4	10	[GO:0001952] regulation of cell-matrix adhesion
4.72e-03	4	10	[GO:0048070] regulation of pigmentation during development
4.89e-03	16	104	[GO:0007519] skeletal muscle development
5.29e-03	5	16	[GO:0048546] digestive tract morphogenesis
5.37e-03	16	105	[GO:0051249] regulation of lymphocyte activation
5.46e-03	17	117	[GO:0007267] cell-cell signaling
5.47e-03	14	87	[GO:0045860] positive regulation of protein kinase activity
5.53e-03	11	61	[GO:0032944] regulation of mononuclear cell proliferation
5.59e-03	8	37	[GO:0048663] neuron fate commitment
5.72e-03	2	2	[GO:0018993] somatic sex determination
5.72e-03	2	2	[GO:0021526] medial motor column neuron differentiation
5.72e-03	2	2	[GO:0031296] B cell costimulation
5.72e-03	2	2	[GO:0048343] paraxial mesodermal cell fate commitment
5.75e-03	10	53	[GO:0050905] neuromuscular process
6.09e-03	6	23	[GO:0001709] cell fate determination
6.22e-03	40	352	[GO:0010605] negative regulation of macromolecule metabolic process
6.62e-03	8	38	[GO:0042476] odontogenesis
6.62e-03	8	38	[GO:0045637] regulation of myeloid cell differentiation
6.62e-03	8	38	[GO:0050730] regulation of peptidyl-tyrosine phosphorylation
6.67e-03	22	166	[GO:0048514] blood vessel morphogenesis
6.86e-03	33	279	[GO:0050790] regulation of catalytic activity
6.87e-03	3	6	[GO:0035108] limb morphogenesis
6.95e-03	13	81	[GO:0030900] forebrain development
6.98e-03	4	11	[GO:0007617] mating behavior
6.98e-03	4	11	[GO:0042755] eating behavior
6.98e-03	4	11	[GO:0050795] regulation of behavior
7.04e-03	5	17	[GO:0045168] cell-cell signaling during cell fate commitment
7.04e-03	5	17	[GO:0046620] regulation of organ growth
7.07e-03	16	108	[GO:0006816] calcium ion transport
7.25e-03	3	6	[GO:0006929] substrate-bound cell migration
7.25e-03	3	6	[GO:0021548] pons development
7.25e-03	3	6	[GO:0021892] cerebral cortex GABAergic interneuron differentiation
7.25e-03	3	6	[GO:0030947] regulation of vascular endothelial growth factor receptor signaling pathway
7.25e-03	3	6	[GO:0045773] positive regulation of axon extension
7.25e-03	3	6	[GO:0048341] paraxial mesoderm formation
7.25e-03	3	6	[GO:0048384] retinoic acid receptor signaling pathway
7.25e-03	3	6	[GO:0060017] parathyroid gland development
7.25e-03	3	6	[GO:0060037] pharyngeal system development
7.28e-03	31	259	[GO:0051239] regulation of multicellular organismal process
7.53e-03	10	55	[GO:0031589] cell-substrate adhesion
7.61e-03	6	24	[GO:0006641] triacylglycerol metabolic process
7.72e-03	16	109	[GO:0050865] regulation of cell activation
8.17e-03	14	91	[GO:0001505] regulation of neurotransmitter levels
8.56e-03	10	56	[GO:0001764] neuron migration
9.15e-03	5	18	[GO:0021587] cerebellum morphogenesis
9.15e-03	5	18	[GO:0021695] cerebellar cortex development
9.35e-03	33	285	[GO:0002520] immune system development
9.38e-03	9	50	[GO:0030182] neuron differentiation
9.38e-03	6	25	[GO:0008584] male gonad development
9.59e-03	29	243	[GO:0030097] hemopoiesis
9.85e-03	4	12	[GO:0021522] spinal cord motor neuron differentiation
9.85e-03	4	12	[GO:0042551] neuron maturation

## Sheet: ESC K4m3 and K27m3
GO terms enriched for promoters containing H3K4me3, H3K27me3 or both marks in ES cells:
H3K4me3 and H3K27me3 promoters
GO term summary
[GO:0007275] multicellular organismal development
[GO:0009987] cellular process
[GO:0030154] cell differentiation
[GO:0006139] nucleobase, nucleoside, nucleotide and nucleic acid metabolic process
[GO:0008152] metabolic process
[GO:0009058] biosynthetic process
[GO:0043170] macromolecule metabolic process
[GO:0050789] regulation of biological process
[GO:0007154] cell communication
[GO:0006810] transport
[GO:0007610] behavior
[GO:0050896] response to stimulus
[GO:0006928] cell motility
Pvalue	Count	Size	Term
2.55e-15	169	1823	[GO:0007275] multicellular organismal development
2.12e-14	68	463	[GO:0009887] organ morphogenesis
2.64e-12	30	125	[GO:0009952] anterior/posterior pattern formation
4.55e-10	17	50	[GO:0048704] embryonic skeletal morphogenesis
1.37e-09	23	98	[GO:0001501] skeletal development
4.80e-09	33	197	[GO:0007389] pattern specification process
3.25e-08	42	312	[GO:0048699] generation of neurons
3.85e-07	132	1609	[GO:0006355] regulation of transcription, DNA-dependent
6.86e-07	138	1719	[GO:0019219] regulation of nucleobase, nucleoside, nucleotide and nucleic acid metabolic process
6.96e-07	132	1626	[GO:0032774] RNA biosynthetic process
1.58e-06	140	1776	[GO:0010556] regulation of macromolecule biosynthetic process
1.92e-06	141	1798	[GO:0010468] regulation of gene expression
2.53e-06	41	360	[GO:0048468] cell development
5.05e-06	8	20	[GO:0007223] Wnt receptor signaling pathway, calcium modulating pathway
8.80e-06	85	982	[GO:0048519] negative regulation of biological process
8.90e-06	38	330	[GO:0051674] localization of cell
9.22e-06	31	245	[GO:0048666] neuron development
1.52e-05	25	185	[GO:0048598] embryonic morphogenesis
1.57e-05	151	2031	[GO:0019222] regulation of metabolic process
1.63e-05	21	138	[GO:0006813] potassium ion transport
1.73e-05	6	12	[GO:0031018] endocrine pancreas development
3.07e-05	6	13	[GO:0030166] proteoglycan biosynthetic process
3.49e-05	9	32	[GO:0046850] regulation of bone remodeling
4.80e-05	16	97	[GO:0007267] cell-cell signaling
5.01e-05	26	206	[GO:0007626] locomotory behavior
6.11e-05	105	1375	[GO:0006350] transcription
6.95e-05	26	210	[GO:0001568] blood vessel development
7.53e-05	27	225	[GO:0043009] chordate embryonic development
7.94e-05	15	89	[GO:0007411] axon guidance
8.66e-05	14	81	[GO:0007420] brain development
1.25e-04	6	16	[GO:0048483] autonomic nervous system development
1.59e-04	3	3	[GO:0046325] negative regulation of glucose import
1.79e-04	33	327	[GO:0007399] nervous system development
1.85e-04	13	76	[GO:0002009] morphogenesis of an epithelium
1.96e-04	37	372	[GO:0007155] cell adhesion
2.19e-04	30	276	[GO:0045944] positive regulation of transcription from RNA polymerase II promoter
2.33e-04	22	177	[GO:0048812] neurite morphogenesis
2.66e-04	24	203	[GO:0000904] cellular morphogenesis during differentiation
2.66e-04	5	12	[GO:0045666] positive regulation of neuron differentiation
3.39e-04	19	146	[GO:0035239] tube morphogenesis
3.48e-04	10	51	[GO:0019935] cyclic-nucleotide-mediated signaling
3.49e-04	32	310	[GO:0051254] positive regulation of RNA metabolic process
3.55e-04	7	26	[GO:0045665] negative regulation of neuron differentiation
3.57e-04	18	135	[GO:0030900] forebrain development
4.13e-04	5	13	[GO:0048665] neuron fate specification
4.48e-04	16	115	[GO:0009968] negative regulation of signal transduction
5.51e-04	25	226	[GO:0019226] transmission of nerve impulse
6.14e-04	5	14	[GO:0034104] negative regulation of tissue remodeling
6.22e-04	13	85	[GO:0001655] urogenital system development
6.36e-04	15	107	[GO:0031214] biomineral formation
6.59e-04	12	75	[GO:0006817] phosphate transport
7.59e-04	12	77	[GO:0048646] anatomical structure formation
8.53e-04	358	5864	[GO:0065007] biological regulation
8.57e-04	13	89	[GO:0045165] cell fate commitment
8.68e-04	4	9	[GO:0030279] negative regulation of ossification
8.78e-04	6	22	[GO:0021515] cell differentiation in spinal cord
1.05e-03	35	436	[GO:0048856] anatomical structure development
1.12e-03	9	49	[GO:0001656] metanephros development
1.12e-03	7	31	[GO:0001570] vasculogenesis
1.16e-03	55	678	[GO:0048518] positive regulation of biological process
1.17e-03	36	442	[GO:0048513] organ development
1.33e-03	12	81	[GO:0043583] ear development
1.40e-03	6	24	[GO:0048663] neuron fate commitment
1.44e-03	6	24	[GO:0000160] two-component signal transduction system (phosphorelay)
1.46e-03	3	5	[GO:0021798] forebrain dorsal/ventral pattern formation
1.52e-03	33	352	[GO:0045941] positive regulation of transcription
1.77e-03	43	547	[GO:0030154] cell differentiation
1.79e-03	13	95	[GO:0006836] neurotransmitter transport
1.92e-03	8	43	[GO:0007188] G-protein signaling, coupled to cAMP nucleotide second messenger
1.95e-03	38	429	[GO:0010604] positive regulation of macromolecule metabolic process
2.18e-03	9	54	[GO:0048771] tissue remodeling
2.21e-03	21	196	[GO:0008284] positive regulation of cell proliferation
2.46e-03	10	65	[GO:0051216] cartilage development
2.60e-03	8	45	[GO:0009880] embryonic pattern specification
2.60e-03	8	45	[GO:0030855] epithelial cell differentiation
2.66e-03	15	123	[GO:0000165] MAPKKK cascade
2.74e-03	12	89	[GO:0045596] negative regulation of cell differentiation
2.77e-03	18	164	[GO:0016477] cell migration
2.94e-03	2	2	[GO:0001705] ectoderm formation
2.94e-03	2	2	[GO:0007185] transmembrane receptor protein tyrosine phosphatase signaling pathway
2.94e-03	2	2	[GO:0040037] negative regulation of fibroblast growth factor receptor signaling pathway
2.95e-03	9	56	[GO:0001764] neuron migration
3.39e-03	35	399	[GO:0009891] positive regulation of biosynthetic process
3.43e-03	19	177	[GO:0016337] cell-cell adhesion
3.62e-03	12	91	[GO:0001505] regulation of neurotransmitter levels
3.62e-03	12	91	[GO:0060173] limb development
3.62e-03	5	20	[GO:0021675] nerve development
4.14e-03	4	13	[GO:0021533] cell differentiation in hindbrain
4.29e-03	20	198	[GO:0009888] tissue development
4.33e-03	12	93	[GO:0048732] gland development
4.55e-03	5	21	[GO:0044236] multicellular organismal metabolic process
4.58e-03	38	451	[GO:0031325] positive regulation of cellular metabolic process
4.71e-03	3	7	[GO:0021903] rostrocaudal neural tube patterning
4.75e-03	9	60	[GO:0021915] neural tube development
5.21e-03	7	40	[GO:0021543] pallium development
5.42e-03	27	295	[GO:0030030] cell projection organization and biogenesis
5.42e-03	27	295	[GO:0032990] cell part morphogenesis
5.47e-03	37	441	[GO:0006812] cation transport
6.50e-03	8	52	[GO:0042472] inner ear morphogenesis
6.63e-03	23	243	[GO:0030097] hemopoiesis
6.86e-03	15	136	[GO:0001525] angiogenesis
7.05e-03	27	301	[GO:0051094] positive regulation of developmental process
7.24e-03	4	15	[GO:0045787] positive regulation of cell cycle
7.24e-03	4	15	[GO:0048265] response to pain
7.24e-03	3	8	[GO:0007191] dopamine receptor, adenylate cyclase activating pathway
7.24e-03	3	8	[GO:0015804] neutral amino acid transport
7.24e-03	3	8	[GO:0017145] stem cell division
7.85e-03	6	33	[GO:0019228] regulation of action potential in neuron
8.49e-03	2	3	[GO:0001706] endoderm formation
8.49e-03	2	3	[GO:0001757] somite specification
8.49e-03	2	3	[GO:0001937] negative regulation of endothelial cell proliferation
8.49e-03	2	3	[GO:0001992] regulation of systemic arterial blood pressure by vasopressin
8.49e-03	2	3	[GO:0007195] dopamine receptor, adenylate cyclase inhibiting pathway
8.49e-03	2	3	[GO:0008347] glial cell migration
8.49e-03	2	3	[GO:0021570] rhombomere 4 development
8.49e-03	2	3	[GO:0021797] forebrain anterior/posterior pattern formation
8.49e-03	2	3	[GO:0021800] cerebral cortex tangential migration
8.49e-03	2	3	[GO:0045617] negative regulation of keratinocyte differentiation
9.10e-03	6	34	[GO:0030509] BMP signaling pathway
9.13e-03	8	55	[GO:0048592] eye morphogenesis
9.23e-03	35	433	[GO:0050793] regulation of developmental process
9.25e-03	4	16	[GO:0030574] collagen catabolic process
9.25e-03	4	16	[GO:0042596] fear response
9.25e-03	4	16	[GO:0045670] regulation of osteoclast differentiation
9.44e-03	8	57	[GO:0007417] central nervous system development
