# Supplementary material for: Histone H3 Lysine 27 Methylation Asymmetry on Developmentally-Regulated Promoters Distinguish the First Two Lineages in Mouse Preimplantation Embryos
Source: PLoS One. 2010 Feb 10;5(2):e9150. doi: 10.1371/journal.pone.0009150 (PMC2818844; doi:10.1371/journal.pone.0009150)
Supplement: Table S7 — ICM vs. ESC comparison of GO terms enriched for genes with promoters containing H3K4me3, H3K27me3 or both marks (Excel file). (0.12 MB XLS) [file pone.0009150.s011.xls]

## Sheet: ICM_k4m3_Minus_ESC_k4m3
ICM vs. ESC comparison of GO terms enriched for genes containing H3K4me3, H3K27me3 or both marks:
H3K4me3 only promoters in ICM only
GO term summary
[GO:0008152] metabolic process
[GO:0006139] nucleobase, nucleoside, nucleotide and nucleic acid metabolic process
[GO:0009987] cellular process
[GO:0043170] macromolecule metabolic process
[GO:0009058] biosynthetic process
[GO:0050896] response to stimulus
[GO:0009056] catabolic process
[GO:0006810] transport
[GO:0006519] amino acid and derivative metabolic process
[GO:0007154] cell communication
[GO:0050789] regulation of biological process
[GO:0006944] membrane fusion
Pvalue	Count	Size	Term
5.50e-32	1044	5840	[GO:0008152] metabolic process
1.25e-29	212	735	[GO:0006139] nucleobase, nucleoside, nucleotide and nucleic acid metabolic process
2.51e-20	648	3462	[GO:0043283] biopolymer metabolic process
3.66e-14	48	112	[GO:0006396] RNA processing
4.77e-12	80	266	[GO:0006412] translation
5.83e-12	153	643	[GO:0008104] protein localization
1.11e-09	28	60	[GO:0006364] rRNA processing
1.76e-08	74	295	[GO:0009059] macromolecule biosynthetic process
3.33e-08	46	146	[GO:0006281] DNA repair
3.52e-08	61	217	[GO:0006397] mRNA processing
4.77e-08	51	170	[GO:0008380] RNA splicing
1.24e-07	61	224	[GO:0000279] M phase
2.48e-07	15	26	[GO:0006914] autophagy
5.23e-07	21	48	[GO:0008033] tRNA processing
6.17e-07	335	1911	[GO:0019538] protein metabolic process
1.12e-06	124	589	[GO:0051649] establishment of localization in cell
1.85e-06	73	305	[GO:0022402] cell cycle process
2.28e-06	70	297	[GO:0015031] protein transport
5.90e-06	35	118	[GO:0006886] intracellular protein transport
1.23e-05	353	2086	[GO:0044260] cellular macromolecule metabolic process
2.12e-05	41	153	[GO:0007067] mitosis
2.28e-05	66	287	[GO:0034621] cellular macromolecular complex subunit organization
3.05e-05	39	145	[GO:0051186] cofactor metabolic process
3.08e-05	52	213	[GO:0000278] mitotic cell cycle
3.35e-05	87	410	[GO:0044248] cellular catabolic process
3.35e-05	53	219	[GO:0051301] cell division
3.59e-05	11	21	[GO:0006302] double-strand break repair
6.56e-05	16	41	[GO:0043038] amino acid activation
8.50e-05	7	10	[GO:0000045] autophagic vacuole formation
8.50e-05	7	10	[GO:0006298] mismatch repair
1.08e-04	30	107	[GO:0006457] protein folding
1.90e-04	65	301	[GO:0051276] chromosome organization and biogenesis
2.39e-04	26	92	[GO:0006260] DNA replication
2.57e-04	31	117	[GO:0051603] proteolysis involved in cellular protein catabolic process
2.84e-04	17	50	[GO:0009108] coenzyme biosynthetic process
2.98e-04	93	488	[GO:0006996] organelle organization and biogenesis
3.08e-04	30	113	[GO:0006605] protein targeting
3.57e-04	11	26	[GO:0042254] ribosome biogenesis
4.27e-04	62	292	[GO:0065003] macromolecular complex assembly
4.33e-04	22	75	[GO:0006310] DNA recombination
4.71e-04	14	39	[GO:0006399] tRNA metabolic process
5.83e-04	12	31	[GO:0006119] oxidative phosphorylation
8.21e-04	29	114	[GO:0043632] modification-dependent macromolecule catabolic process
8.72e-04	285	1727	[GO:0006350] transcription
8.80e-04	5	7	[GO:0006268] DNA unwinding during replication
8.80e-04	5	7	[GO:0032392] DNA geometric change
1.01e-03	13	37	[GO:0006418] tRNA aminoacylation for protein translation
1.09e-03	8	17	[GO:0006888] ER to Golgi vesicle-mediated transport
1.09e-03	8	17	[GO:0007031] peroxisome organization and biogenesis
1.15e-03	28	111	[GO:0006511] ubiquitin-dependent protein catabolic process
1.22e-03	9	21	[GO:0009267] cellular response to starvation
1.24e-03	10	25	[GO:0006402] mRNA catabolic process
1.31e-03	24	91	[GO:0010608] posttranscriptional regulation of gene expression
1.34e-03	15	47	[GO:0007059] chromosome segregation
1.66e-03	11	30	[GO:0031668] cellular response to extracellular stimulus
1.68e-03	56	272	[GO:0009057] macromolecule catabolic process
1.70e-03	15	48	[GO:0050657] nucleic acid transport
1.70e-03	15	48	[GO:0051236] establishment of RNA localization
1.78e-03	28	114	[GO:0065004] protein-DNA complex assembly
1.80e-03	38	169	[GO:0030163] protein catabolic process
1.96e-03	20	73	[GO:0051321] meiotic cell cycle
2.77e-03	16	55	[GO:0065002] intracellular protein transport across a membrane
3.00e-03	11	32	[GO:0051640] organelle localization
3.16e-03	14	46	[GO:0051028] mRNA transport
3.29e-03	10	28	[GO:0006261] DNA-dependent DNA replication
3.35e-03	278	1719	[GO:0019219] regulation of nucleobase, nucleoside, nucleotide and nucleic acid metabolic process
3.71e-03	286	1776	[GO:0010556] regulation of macromolecule biosynthetic process
3.72e-03	13	42	[GO:0006497] protein amino acid lipidation
3.82e-03	8	20	[GO:0006099] tricarboxylic acid cycle
3.97e-03	19	72	[GO:0007126] meiosis
4.00e-03	15	52	[GO:0042157] lipoprotein metabolic process
4.13e-03	5	9	[GO:0001522] pseudouridine synthesis
5.43e-03	8	21	[GO:0051168] nuclear export
5.76e-03	272	1707	[GO:0010468] regulation of gene expression
5.79e-03	13	44	[GO:0009141] nucleoside triphosphate metabolic process
6.71e-03	9	26	[GO:0009109] coenzyme catabolic process
6.74e-03	20	81	[GO:0007017] microtubule-based process
6.80e-03	27	119	[GO:0006323] DNA packaging
7.32e-03	5	10	[GO:0010165] response to X-ray
7.50e-03	8	22	[GO:0006754] ATP biosynthetic process
7.62e-03	10	31	[GO:0009145] purine nucleoside triphosphate biosynthetic process
7.62e-03	10	31	[GO:0009201] ribonucleoside triphosphate biosynthetic process
7.77e-03	18	71	[GO:0000226] microtubule cytoskeleton organization and biogenesis
7.99e-03	8	23	[GO:0033036] macromolecule localization
8.12e-03	260	1626	[GO:0032774] RNA biosynthetic process
8.21e-03	6	14	[GO:0000184] nuclear-transcribed mRNA catabolic process, nonsense-mediated decay
8.21e-03	6	14	[GO:0007040] lysosome organization and biogenesis
8.58e-03	13	46	[GO:0022618] ribonucleoprotein complex assembly
8.84e-03	9	27	[GO:0006084] acetyl-CoA metabolic process
8.95e-03	257	1609	[GO:0006355] regulation of transcription, DNA-dependent
9.43e-03	4	7	[GO:0006906] vesicle fusion
9.43e-03	4	7	[GO:0031575] G1/S transition checkpoint
9.82e-03	3	4	[GO:0006432] phenylalanyl-tRNA aminoacylation
9.82e-03	3	4	[GO:0032324] molybdopterin cofactor biosynthetic process
9.82e-03	3	4	[GO:0042159] lipoprotein catabolic process
9.82e-03	3	4	[GO:0042255] ribosome assembly

## Sheet: ESC_k4m3_Minus_ICM_k4m3
ICM vs. ESC comparison of GO terms enriched for genes containing H3K4me3, H3K27me3 or both marks:
H3K4me3 only promoters in ESC only
GO term summary
[GO:0007275] multicellular organismal development
[GO:0009987] cellular process
[GO:0030154] cell differentiation
[GO:0007154] cell communication
[GO:0050789] regulation of biological process
[GO:0006810] transport
[GO:0007610] behavior
[GO:0050896] response to stimulus
[GO:0006928] cell motility
[GO:0006139] nucleobase, nucleoside, nucleotide and nucleic acid metabolic process
[GO:0008152] metabolic process
[GO:0043170] macromolecule metabolic process
[GO:0009058] biosynthetic process
[GO:0043062] extracellular structure organization and biogenesis
[GO:0046903] secretion
Pvalue	Count	Size	Term
1.35e-10	139	1762	[GO:0007275] multicellular organismal development
7.16e-08	45	389	[GO:0022008] neurogenesis
9.01e-08	40	337	[GO:0009887] organ morphogenesis
7.87e-07	21	126	[GO:0045165] cell fate commitment
8.57e-07	38	330	[GO:0051674] localization of cell
9.29e-07	31	242	[GO:0007389] pattern specification process
1.34e-06	24	163	[GO:0001501] skeletal development
1.72e-06	53	549	[GO:0007155] cell adhesion
1.87e-06	28	213	[GO:0001944] vasculature development
1.95e-06	21	133	[GO:0009952] anterior/posterior pattern formation
2.42e-06	8	20	[GO:0007223] Wnt receptor signaling pathway, calcium modulating pathway
7.43e-06	27	216	[GO:0007420] brain development
1.29e-05	20	138	[GO:0006813] potassium ion transport
1.43e-05	16	97	[GO:0007267] cell-cell signaling
2.39e-05	11	50	[GO:0048704] embryonic skeletal morphogenesis
2.68e-05	25	206	[GO:0007626] locomotory behavior
2.85e-05	337	5864	[GO:0065007] biological regulation
3.58e-05	19	136	[GO:0001525] angiogenesis
7.20e-05	6	16	[GO:0042596] fear response
1.18e-04	3	3	[GO:0046325] negative regulation of glucose import
1.37e-04	60	811	[GO:0030154] cell differentiation
1.63e-04	29	285	[GO:0043009] chordate embryonic development
1.67e-04	5	12	[GO:0031018] endocrine pancreas development
1.67e-04	5	12	[GO:0045666] positive regulation of neuron differentiation
1.80e-04	26	245	[GO:0048666] neuron development
2.61e-04	5	13	[GO:0048665] neuron fate specification
2.71e-04	12	75	[GO:0006817] phosphate transport
3.85e-04	13	89	[GO:0007411] axon guidance
3.89e-04	5	14	[GO:0034104] negative regulation of tissue remodeling
4.14e-04	22	203	[GO:0000904] cellular morphogenesis during differentiation
4.72e-04	9	48	[GO:0019933] cAMP-mediated signaling
5.50e-04	20	184	[GO:0016477] cell migration
5.71e-04	113	1719	[GO:0019219] regulation of nucleobase, nucleoside, nucleotide and nucleic acid metabolic process
5.97e-04	4	9	[GO:0030279] negative regulation of ossification
6.10e-04	130	2031	[GO:0019222] regulation of metabolic process
6.53e-04	15	118	[GO:0045596] negative regulation of cell differentiation
6.63e-04	29	310	[GO:0051254] positive regulation of RNA metabolic process
7.30e-04	13	95	[GO:0006836] neurotransmitter transport
7.52e-04	23	226	[GO:0019226] transmission of nerve impulse
7.67e-04	7	32	[GO:0046850] regulation of bone remodeling
8.16e-04	17	146	[GO:0035239] tube morphogenesis
9.56e-04	4	10	[GO:0045446] endothelial cell differentiation
1.03e-03	37	441	[GO:0006812] cation transport
1.12e-03	26	276	[GO:0045944] positive regulation of transcription from RNA polymerase II promoter
1.19e-03	105	1609	[GO:0006355] regulation of transcription, DNA-dependent
1.27e-03	33	384	[GO:0032989] cellular structure morphogenesis
1.48e-03	69	982	[GO:0048519] negative regulation of biological process
1.53e-03	37	451	[GO:0031325] positive regulation of cellular metabolic process
1.57e-03	20	196	[GO:0008284] positive regulation of cell proliferation
1.59e-03	11	79	[GO:0048469] cell maturation
1.62e-03	8	46	[GO:0007187] G-protein signaling, coupled to cyclic nucleotide second messenger
1.68e-03	6	27	[GO:0007189] G-protein signaling, adenylate cyclase activating pathway
1.69e-03	105	1626	[GO:0032774] RNA biosynthetic process
1.71e-03	9	57	[GO:0007156] homophilic cell adhesion
1.84e-03	113	1776	[GO:0010556] regulation of macromolecule biosynthetic process
1.86e-03	27	301	[GO:0051094] positive regulation of developmental process
1.95e-03	11	81	[GO:0043583] ear development
1.98e-03	114	1798	[GO:0010468] regulation of gene expression
2.08e-03	4	12	[GO:0008038] neuron recognition
2.23e-03	35	429	[GO:0010604] positive regulation of macromolecule metabolic process
2.32e-03	12	95	[GO:0043062] extracellular structure organization and biogenesis
2.36e-03	30	352	[GO:0045941] positive regulation of transcription
2.37e-03	33	399	[GO:0009891] positive regulation of biosynthetic process
2.41e-03	2	2	[GO:0007185] transmembrane receptor protein tyrosine phosphatase signaling pathway
2.41e-03	2	2	[GO:0032831] positive regulation of CD4-positive, CD25-positive, alpha-beta regulatory T cell differentiation
2.41e-03	2	2	[GO:0040037] negative regulation of fibroblast growth factor receptor signaling pathway
2.41e-03	2	2	[GO:0045589] regulation of regulatory T cell differentiation
2.43e-03	14	121	[GO:0002009] morphogenesis of an epithelium
2.46e-03	8	49	[GO:0001656] metanephros development
2.67e-03	23	260	[GO:0007399] nervous system development
2.74e-03	18	177	[GO:0048812] neurite morphogenesis
2.75e-03	49	678	[GO:0048518] positive regulation of biological process
2.80e-03	4	13	[GO:0007548] sex differentiation
2.83e-03	14	123	[GO:0000165] MAPKKK cascade
2.97e-03	5	21	[GO:0030335] positive regulation of cell migration
3.60e-03	8	52	[GO:0042472] inner ear morphogenesis
3.69e-03	5	22	[GO:0021515] cell differentiation in spinal cord
3.79e-03	18	185	[GO:0048598] embryonic morphogenesis
3.89e-03	4	14	[GO:0002064] epithelial cell development
3.89e-03	4	14	[GO:0042094] interleukin-2 biosynthetic process
3.94e-03	20	212	[GO:0022414] reproductive process
4.02e-03	7	42	[GO:0048762] mesenchymal cell differentiation
4.06e-03	32	397	[GO:0009966] regulation of signal transduction
4.21e-03	17	170	[GO:0006820] anion transport
4.38e-03	8	54	[GO:0048771] tissue remodeling
4.43e-03	23	259	[GO:0051239] regulation of multicellular organismal process
4.50e-03	16	157	[GO:0032940] secretion by cell
4.90e-03	11	91	[GO:0001505] regulation of neurotransmitter levels
4.93e-03	40	590	[GO:0048513] organ development
5.11e-03	4	15	[GO:0048265] response to pain
5.26e-03	9	67	[GO:0007218] neuropeptide signaling pathway
5.33e-03	7	45	[GO:0048514] blood vessel morphogenesis
5.49e-03	3	8	[GO:0015804] neutral amino acid transport
5.50e-03	5	24	[GO:0000160] two-component signal transduction system (phosphorelay)
5.69e-03	6	34	[GO:0050678] regulation of epithelial cell proliferation
5.78e-03	11	93	[GO:0048732] gland development
5.82e-03	9	70	[GO:0030182] neuron differentiation
6.03e-03	114	1860	[GO:0043284] biopolymer biosynthetic process
6.19e-03	12	107	[GO:0019932] second-messenger-mediated signaling
6.19e-03	12	107	[GO:0031214] biomineral formation
6.40e-03	9	69	[GO:0045137] development of primary sexual characteristics
6.53e-03	19	207	[GO:0050801] ion homeostasis
7.00e-03	2	3	[GO:0001757] somite specification
7.00e-03	2	3	[GO:0001992] regulation of systemic arterial blood pressure by vasopressin
7.00e-03	2	3	[GO:0007195] dopamine receptor, adenylate cyclase inhibiting pathway
7.00e-03	2	3	[GO:0021800] cerebral cortex tangential migration
7.00e-03	2	3	[GO:0030538] embryonic genitalia morphogenesis
7.00e-03	2	3	[GO:0060009] Sertoli cell development
7.67e-03	31	454	[GO:0048856] anatomical structure development
7.94e-03	3	9	[GO:0003084] positive regulation of systemic arterial blood pressure
7.94e-03	3	9	[GO:0021871] forebrain regionalization
7.94e-03	3	9	[GO:0031645] negative regulation of neurological system process
8.23e-03	4	17	[GO:0031069] hair follicle morphogenesis
9.90e-03	6	38	[GO:0008585] female gonad development

## Sheet: ICM_k4m3_And_ESC_k4m3
ICM vs. ESC comparison of GO terms enriched for genes containing H3K4me3, H3K27me3 or both marks:
H3K4me3 only promoters found in both ICM and ESCs
GO term summary
[GO:0006139] nucleobase, nucleoside, nucleotide and nucleic acid metabolic process
[GO:0008152] metabolic process
[GO:0009987] cellular process
[GO:0043170] macromolecule metabolic process
[GO:0009058] biosynthetic process
[GO:0050789] regulation of biological process
[GO:0050896] response to stimulus
[GO:0009056] catabolic process
[GO:0008219] cell death
[GO:0006810] transport
[GO:0007275] multicellular organismal development
Pvalue	Count	Size	Term
2.91e-05	43	370	[GO:0016070] RNA metabolic process
3.50e-05	35	289	[GO:0010467] gene expression
5.67e-05	42	382	[GO:0006139] nucleobase, nucleoside, nucleotide and nucleic acid metabolic process
5.82e-05	30	219	[GO:0051301] cell division
6.27e-05	38	307	[GO:0006412] translation
1.34e-04	18	107	[GO:0006457] protein folding
2.75e-04	22	153	[GO:0007067] mitosis
2.84e-04	28	217	[GO:0006397] mRNA processing
3.01e-04	144	1727	[GO:0006350] transcription
3.60e-04	147	1776	[GO:0010556] regulation of macromolecule biosynthetic process
4.01e-04	136	1626	[GO:0032774] RNA biosynthetic process
5.04e-04	142	1719	[GO:0019219] regulation of nucleobase, nucleoside, nucleotide and nucleic acid metabolic process
5.34e-04	134	1609	[GO:0006355] regulation of transcription, DNA-dependent
6.21e-04	147	1798	[GO:0010468] regulation of gene expression
7.43e-04	23	175	[GO:0006281] DNA repair
1.05e-03	27	224	[GO:0000279] M phase
1.18e-03	6	20	[GO:0006099] tricarboxylic acid cycle
1.18e-03	22	170	[GO:0008380] RNA splicing
1.20e-03	7	27	[GO:0006084] acetyl-CoA metabolic process
1.89e-03	7	29	[GO:0008629] induction of apoptosis by intracellular signals
2.15e-03	19	145	[GO:0006091] generation of precursor metabolites and energy
2.27e-03	30	295	[GO:0009059] macromolecule biosynthetic process
2.29e-03	25	213	[GO:0000278] mitotic cell cycle
3.74e-03	32	305	[GO:0022402] cell cycle process
4.04e-03	27	250	[GO:0007049] cell cycle
4.06e-03	2	2	[GO:0007016] cytoskeletal anchoring at plasma membrane
4.06e-03	2	2	[GO:0009048] dosage compensation, by inactivation of X chromosome
4.10e-03	6	25	[GO:0007162] negative regulation of cell adhesion
4.47e-03	3	6	[GO:0006892] post-Golgi vesicle-mediated transport
5.05e-03	6	26	[GO:0001702] gastrulation with mouth forming second
5.05e-03	6	26	[GO:0009109] coenzyme catabolic process
7.41e-03	6	28	[GO:0045333] cellular respiration
7.45e-03	3	7	[GO:0000079] regulation of cyclin-dependent protein kinase activity
7.45e-03	3	7	[GO:0015936] coenzyme A metabolic process
8.37e-03	38	488	[GO:0008152] metabolic process
8.68e-03	141	2050	[GO:0043170] macromolecule metabolic process
8.84e-03	173	2668	[GO:0044237] cellular metabolic process
8.99e-03	5	21	[GO:0043543] protein amino acid acylation
9.61e-03	154	2031	[GO:0019222] regulation of metabolic process

## Sheet: ICM_k27m3_Minus_ESC_k27m3
ICM vs. ESC comparison of GO terms enriched for genes containing H3K4me3, H3K27me3 or both marks:
H3K27me3 only promoters in ICM only
GO term summary
[GO:0007154] cell communication
[GO:0009987] cellular process
[GO:0050789] regulation of biological process
[GO:0050896] response to stimulus
[GO:0008152] metabolic process
[GO:0043170] macromolecule metabolic process
[GO:0009056] catabolic process
Pvalue	Count	Size	Term
3.54e-76	306	1108	[GO:0007608] sensory perception of smell
3.85e-74	383	1650	[GO:0007186] G-protein coupled receptor protein signaling pathway
4.03e-66	359	1575	[GO:0050877] neurological system process
1.43e-37	497	3230	[GO:0007165] signal transduction
2.76e-21	46	101	[GO:0019236] response to pheromone
8.30e-19	485	3700	[GO:0032501] multicellular organismal process
2.87e-10	20	51	[GO:0007606] sensory perception of chemical stimulus
2.72e-09	25	71	[GO:0042742] defense response to bacterium
2.28e-08	593	5387	[GO:0050789] regulation of biological process
2.53e-05	171	1378	[GO:0050896] response to stimulus
1.60e-04	30	158	[GO:0051707] response to other organism
4.96e-04	35	207	[GO:0006954] inflammatory response
5.54e-04	7	17	[GO:0001580] detection of chemical stimulus involved in sensory perception of bitter taste
8.33e-04	7	18	[GO:0050907] detection of chemical stimulus involved in sensory perception
1.57e-03	8	25	[GO:0032945] negative regulation of mononuclear cell proliferation
2.08e-03	8	26	[GO:0002708] positive regulation of lymphocyte mediated immunity
2.08e-03	8	26	[GO:0006958] complement activation, classical pathway
2.29e-03	15	71	[GO:0016064] immunoglobulin mediated immune response
3.49e-03	8	28	[GO:0002699] positive regulation of immune effector process
4.48e-03	18	98	[GO:0045087] innate immune response
4.85e-03	6	18	[GO:0002478] antigen processing and presentation of exogenous peptide antigen
5.01e-03	18	99	[GO:0002460] adaptive immune response based on somatic recombination of immune receptors built from immunoglobulin superfamily domains
5.30e-03	9	36	[GO:0002703] regulation of leukocyte mediated immunity
5.33e-03	29	187	[GO:0002682] regulation of immune system process
6.86e-03	8	31	[GO:0002541] activation of plasma proteins during acute inflammatory response
7.30e-03	3	5	[GO:0002675] positive regulation of acute inflammatory response
7.30e-03	3	5	[GO:0002885] positive regulation of hypersensitivity
7.30e-03	3	5	[GO:0045745] positive regulation of G-protein coupled receptor protein signaling pathway
8.27e-03	42	307	[GO:0006955] immune response
8.60e-03	6	20	[GO:0042130] negative regulation of T cell proliferation
8.95e-03	2	2	[GO:0006068] ethanol catabolic process
8.95e-03	2	2	[GO:0032703] negative regulation of interleukin-2 production
8.95e-03	2	2	[GO:0032713] negative regulation of interleukin-4 production
8.95e-03	2	2	[GO:0032714] negative regulation of interleukin-5 production
9.66e-03	11	53	[GO:0019882] antigen processing and presentation
9.66e-03	11	53	[GO:0031347] regulation of defense response

## Sheet: ESC_k27m3_Minus_ICM_k27m3
ICM vs. ESC comparison of GO terms enriched for genes containing H3K4me3, H3K27me3 or both marks:
H3K27me3 only promoters in ESC only
GO term summary
[GO:0007275] multicellular organismal development
[GO:0006139] nucleobase, nucleoside, nucleotide and nucleic acid metabolic process
[GO:0008152] metabolic process
[GO:0009058] biosynthetic process
[GO:0009987] cellular process
[GO:0043170] macromolecule metabolic process
[GO:0050789] regulation of biological process
[GO:0030154] cell differentiation
[GO:0006928] cell motility
[GO:0006810] transport
[GO:0007154] cell communication
[GO:0050896] response to stimulus
[GO:0007610] behavior
[GO:0008219] cell death
[GO:0043062] extracellular structure organization and biogenesis
[GO:0009056] catabolic process
Pvalue	Count	Size	Term
5.34e-27	262	1388	[GO:0007275] multicellular organismal development
3.72e-24	75	197	[GO:0007389] pattern specification process
1.01e-21	294	1609	[GO:0006355] regulation of transcription, DNA-dependent
5.40e-21	294	1626	[GO:0032774] RNA biosynthetic process
5.83e-21	107	390	[GO:0009887] organ morphogenesis
1.25e-20	313	1776	[GO:0010556] regulation of macromolecule biosynthetic process
3.22e-20	304	1719	[GO:0019219] regulation of nucleobase, nucleoside, nucleotide and nucleic acid metabolic process
8.02e-20	47	101	[GO:0009952] anterior/posterior pattern formation
8.94e-20	98	348	[GO:0022008] neurogenesis
9.18e-20	313	1798	[GO:0010468] regulation of gene expression
1.74e-18	339	2031	[GO:0019222] regulation of metabolic process
5.13e-17	43	98	[GO:0001501] skeletal development
6.80e-15	28	50	[GO:0048704] embryonic skeletal morphogenesis
2.54e-12	54	185	[GO:0048598] embryonic morphogenesis
3.05e-12	63	233	[GO:0048666] neuron development
1.04e-11	67	263	[GO:0006928] cell motility
2.73e-11	33	87	[GO:0045165] cell fate commitment
3.94e-11	191	1167	[GO:0006350] transcription
1.13e-10	50	177	[GO:0048812] neurite morphogenesis
1.17e-10	101	494	[GO:0007155] cell adhesion
1.38e-10	33	91	[GO:0060173] limb development
2.51e-10	169	979	[GO:0048518] positive regulation of biological process
7.50e-10	53	203	[GO:0000904] cellular morphogenesis during differentiation
7.76e-10	100	547	[GO:0030154] cell differentiation
8.28e-10	31	87	[GO:0035107] appendage morphogenesis
2.32e-09	34	112	[GO:0007399] nervous system development
5.85e-09	50	199	[GO:0043009] chordate embryonic development
9.62e-09	48	188	[GO:0008284] positive regulation of cell proliferation
9.99e-09	27	76	[GO:0007411] axon guidance
1.24e-08	39	138	[GO:0006813] potassium ion transport
1.69e-08	62	276	[GO:0045944] positive regulation of transcription from RNA polymerase II promoter
2.63e-08	346	2463	[GO:0051179] localization
3.88e-08	38	160	[GO:0048856] anatomical structure development
3.91e-08	28	85	[GO:0001655] urogenital system development
5.15e-08	27	81	[GO:0043583] ear development
5.95e-08	50	210	[GO:0001568] blood vessel development
9.59e-08	63	295	[GO:0030030] cell projection organization and biogenesis
9.59e-08	63	295	[GO:0032990] cell part morphogenesis
1.13e-07	18	42	[GO:0048762] mesenchymal cell differentiation
1.23e-07	65	310	[GO:0051254] positive regulation of RNA metabolic process
2.04e-07	82	429	[GO:0010604] positive regulation of macromolecule metabolic process
2.71e-07	45	189	[GO:0007268] synaptic transmission
3.10e-07	15	32	[GO:0001756] somitogenesis
3.49e-07	70	352	[GO:0045941] positive regulation of transcription
6.02e-07	12	22	[GO:0021515] cell differentiation in spinal cord
6.74e-07	82	441	[GO:0006812] cation transport
8.94e-07	83	451	[GO:0031325] positive regulation of cellular metabolic process
9.93e-07	19	52	[GO:0042472] inner ear morphogenesis
1.33e-06	75	399	[GO:0009891] positive regulation of biosynthetic process
1.76e-06	613	5050	[GO:0065007] biological regulation
1.95e-06	41	177	[GO:0000122] negative regulation of transcription from RNA polymerase II promoter
2.08e-06	20	61	[GO:0030182] neuron differentiation
6.97e-06	48	259	[GO:0048513] organ development
9.48e-06	15	40	[GO:0021543] pallium development
9.84e-06	29	117	[GO:0007267] cell-cell signaling
1.06e-05	22	76	[GO:0002009] morphogenesis of an epithelium
1.37e-05	32	135	[GO:0007169] transmembrane receptor protein tyrosine kinase signaling pathway
1.50e-05	8	13	[GO:0048665] neuron fate specification
1.80e-05	20	67	[GO:0007218] neuropeptide signaling pathway
2.33e-05	12	29	[GO:0033555] multicellular organismal response to stress
3.10e-05	52	271	[GO:0016481] negative regulation of transcription
3.18e-05	8	14	[GO:0001759] induction of an organ
3.74e-05	25	99	[GO:0030900] forebrain development
3.96e-05	7	11	[GO:0030878] thyroid gland development
3.96e-05	7	11	[GO:0050795] regulation of behavior
4.03e-05	31	135	[GO:0043549] regulation of kinase activity
4.12e-05	45	226	[GO:0051253] negative regulation of RNA metabolic process
4.27e-05	10	22	[GO:0001755] neural crest cell migration
6.33e-05	10	23	[GO:0030902] hindbrain development
6.33e-05	14	41	[GO:0007631] feeding behavior
8.28e-05	271	2118	[GO:0009058] biosynthetic process
8.62e-05	7	12	[GO:0031018] endocrine pancreas development
9.93e-05	55	304	[GO:0009890] negative regulation of biosynthetic process
1.03e-04	10	24	[GO:0022037] metencephalon development
1.12e-04	18	65	[GO:0048646] anatomical structure formation
1.13e-04	13	38	[GO:0046661] male sex differentiation
1.15e-04	9	20	[GO:0007223] Wnt receptor signaling pathway, calcium modulating pathway
1.15e-04	9	20	[GO:0021675] nerve development
1.26e-04	435	3462	[GO:0043283] biopolymer metabolic process
1.33e-04	15	49	[GO:0030326] embryonic limb morphogenesis
1.40e-04	4	4	[GO:0043374] CD8-positive, alpha-beta T cell differentiation
1.41e-04	23	94	[GO:0042391] regulation of membrane potential
1.49e-04	19	71	[GO:0030324] lung development
1.69e-04	7	13	[GO:0008045] motor axon guidance
1.69e-04	7	13	[GO:0060021] palate development
1.73e-04	41	212	[GO:0022414] reproductive process
1.90e-04	8	17	[GO:0045168] cell-cell signaling during cell fate commitment
2.35e-04	6	10	[GO:0001952] regulation of cell-matrix adhesion
2.62e-04	11	31	[GO:0001570] vasculogenesis
2.71e-04	120	814	[GO:0065008] regulation of biological quality
2.78e-04	9	22	[GO:0001569] patterning of blood vessels
3.07e-04	7	14	[GO:0021517] ventral spinal cord development
3.21e-04	48	295	[GO:0009653] anatomical structure morphogenesis
3.30e-04	21	87	[GO:0045860] positive regulation of protein kinase activity
3.34e-04	10	27	[GO:0007422] peripheral nervous system development
3.43e-04	15	53	[GO:0048732] gland development
3.53e-04	58	353	[GO:0048523] negative regulation of cellular process
3.61e-04	11	32	[GO:0046850] regulation of bone remodeling
3.98e-04	9	23	[GO:0009880] embryonic pattern specification
4.13e-04	9	23	[GO:0009954] proximal/distal pattern formation
4.13e-04	38	203	[GO:0051093] negative regulation of developmental process
4.47e-04	6	11	[GO:0007548] sex differentiation
4.48e-04	22	95	[GO:0006836] neurotransmitter transport
4.55e-04	24	109	[GO:0007423] sensory organ development
5.21e-04	7	15	[GO:0001974] blood vessel remodeling
5.21e-04	7	15	[GO:0048536] spleen development
5.37e-04	24	109	[GO:0009968] negative regulation of signal transduction
5.44e-04	46	259	[GO:0051239] regulation of multicellular organismal process
5.59e-04	13	44	[GO:0009953] dorsal/ventral pattern formation
5.97e-04	9	24	[GO:0001658] ureteric bud branching
6.24e-04	5	8	[GO:0014032] neural crest cell development
6.39e-04	4	5	[GO:0021798] forebrain dorsal/ventral pattern formation
6.39e-04	4	5	[GO:0048532] organization of an anatomical structure
6.39e-04	4	5	[GO:0048703] embryonic viscerocranium morphogenesis
7.16e-04	15	56	[GO:0001764] neuron migration
7.24e-04	24	113	[GO:0009888] tissue development
7.31e-04	8	20	[GO:0060041] retina development in camera-type eye
8.04e-04	14	52	[GO:0035295] tube development
8.05e-04	12	40	[GO:0003007] heart morphogenesis
8.07e-04	58	352	[GO:0010605] negative regulation of macromolecule metabolic process
8.17e-04	6	12	[GO:0001656] metanephros development
8.27e-04	33	172	[GO:0007517] muscle development
8.39e-04	7	16	[GO:0035115] embryonic forelimb morphogenesis
8.39e-04	7	16	[GO:0048010] vascular endothelial growth factor receptor signaling pathway
8.44e-04	9	25	[GO:0021761] limbic system development
8.51e-04	6	12	[GO:0042551] neuron maturation
8.51e-04	21	93	[GO:0051347] positive regulation of transferase activity
8.58e-04	11	35	[GO:0042493] response to drug
8.62e-04	48	279	[GO:0050790] regulation of catalytic activity
8.76e-04	15	57	[GO:0007156] homophilic cell adhesion
1.02e-03	33	174	[GO:0043066] negative regulation of apoptosis
1.07e-03	8	21	[GO:0007530] sex determination
1.07e-03	8	21	[GO:0030335] positive regulation of cell migration
1.13e-03	22	102	[GO:0016055] Wnt receptor signaling pathway
1.17e-03	9	26	[GO:0045665] negative regulation of neuron differentiation
1.29e-03	3	3	[GO:0001937] negative regulation of endothelial cell proliferation
1.29e-03	3	3	[GO:0021523] somatic motor neuron differentiation
1.29e-03	3	3	[GO:0021542] dentate gyrus development
1.29e-03	3	3	[GO:0021570] rhombomere 4 development
1.29e-03	3	3	[GO:0030177] positive regulation of Wnt receptor signaling pathway
1.29e-03	3	3	[GO:0045636] positive regulation of melanocyte differentiation
1.29e-03	3	3	[GO:0046325] negative regulation of glucose import
1.29e-03	3	3	[GO:0048639] positive regulation of developmental growth
1.31e-03	5	9	[GO:0021602] cranial nerve morphogenesis
1.31e-03	5	9	[GO:0021924] cell proliferation in the external granule layer
1.31e-03	5	9	[GO:0030279] negative regulation of ossification
1.31e-03	5	9	[GO:0030539] male genitalia development
1.31e-03	5	9	[GO:0048844] artery morphogenesis
1.38e-03	48	285	[GO:0002520] immune system development
1.44e-03	6	13	[GO:0021533] cell differentiation in hindbrain
1.44e-03	6	13	[GO:0030166] proteoglycan biosynthetic process
1.44e-03	6	13	[GO:0035050] embryonic heart tube development
1.61e-03	42	243	[GO:0030097] hemopoiesis
1.75e-03	4	6	[GO:0021548] pons development
1.75e-03	4	6	[GO:0048341] paraxial mesoderm formation
1.75e-03	4	6	[GO:0050921] positive regulation of chemotaxis
1.75e-03	4	6	[GO:0050926] regulation of positive chemotaxis
1.75e-03	4	6	[GO:0050930] induction of positive chemotaxis
1.82e-03	14	55	[GO:0031589] cell-substrate adhesion
1.82e-03	14	55	[GO:0048592] eye morphogenesis
1.84e-03	16	67	[GO:0051270] regulation of cell motility
1.86e-03	25	125	[GO:0008544] epidermis development
1.92e-03	7	18	[GO:0021587] cerebellum morphogenesis
1.92e-03	7	18	[GO:0021695] cerebellar cortex development
1.92e-03	7	18	[GO:0030510] regulation of BMP signaling pathway
1.97e-03	40	237	[GO:0006811] ion transport
1.99e-03	10	33	[GO:0021953] central nervous system neuron differentiation
2.28e-03	6	14	[GO:0002064] epithelial cell development
2.28e-03	6	14	[GO:0030199] collagen fibril organization
2.28e-03	6	14	[GO:0034104] negative regulation of tissue remodeling
2.29e-03	11	39	[GO:0050880] regulation of blood vessel size
2.31e-03	23	114	[GO:0001525] angiogenesis
2.34e-03	5	10	[GO:0045137] development of primary sexual characteristics
2.39e-03	34	190	[GO:0055082] cellular chemical homeostasis
2.52e-03	37	215	[GO:0007610] behavior
2.59e-03	13	51	[GO:0019935] cyclic-nucleotide-mediated signaling
2.76e-03	7	19	[GO:0045638] negative regulation of myeloid cell differentiation
2.77e-03	9	29	[GO:0030879] mammary gland development
2.87e-03	8	24	[GO:0000160] two-component signal transduction system (phosphorelay)
3.18e-03	11	42	[GO:0007417] central nervous system development
3.19e-03	58	373	[GO:0031324] negative regulation of cellular metabolic process
3.42e-03	34	205	[GO:0048468] cell development
3.46e-03	6	15	[GO:0007214] gamma-aminobutyric acid signaling pathway
3.46e-03	6	15	[GO:0008543] fibroblast growth factor receptor signaling pathway
3.53e-03	11	41	[GO:0042063] gliogenesis
3.59e-03	15	65	[GO:0051216] cartilage development
3.72e-03	13	53	[GO:0050905] neuromuscular process
3.73e-03	4	7	[GO:0045840] positive regulation of mitosis
3.73e-03	4	7	[GO:0048486] parasympathetic nervous system development
3.73e-03	4	7	[GO:0048857] neural nucleus development
3.73e-03	4	7	[GO:0060080] regulation of inhibitory postsynaptic membrane potential
3.80e-03	22	111	[GO:0048729] tissue morphogenesis
3.85e-03	7	20	[GO:0007492] endoderm development
3.97e-03	10	37	[GO:0007420] brain development
3.99e-03	5	11	[GO:0001662] behavioral fear response
3.99e-03	5	11	[GO:0007617] mating behavior
3.99e-03	5	11	[GO:0021516] dorsal spinal cord development
3.99e-03	5	11	[GO:0050680] negative regulation of epithelial cell proliferation
4.05e-03	10	36	[GO:0042133] neurotransmitter metabolic process
4.25e-03	16	73	[GO:0045596] negative regulation of cell differentiation
4.33e-03	14	60	[GO:0021915] neural tube development
4.46e-03	9	31	[GO:0030855] epithelial cell differentiation
4.57e-03	9	31	[GO:0001843] neural tube closure
4.73e-03	3	4	[GO:0009950] dorsal/ventral axis specification
4.73e-03	3	4	[GO:0015802] basic amino acid transport
4.73e-03	3	4	[GO:0021561] facial nerve development
4.73e-03	3	4	[GO:0021569] rhombomere 3 development
4.73e-03	3	4	[GO:0021612] facial nerve structural organization
4.73e-03	3	4	[GO:0045806] negative regulation of endocytosis
4.73e-03	3	4	[GO:0048087] positive regulation of pigmentation during development
4.73e-03	3	4	[GO:0048484] enteric nervous system development
4.73e-03	3	4	[GO:0060040] retinal bipolar neuron differentiation
4.98e-03	7	21	[GO:0048754] branching morphogenesis of a tube
5.01e-03	8	26	[GO:0035137] hindlimb morphogenesis
5.03e-03	6	16	[GO:0021885] forebrain cell migration
5.03e-03	6	16	[GO:0030574] collagen catabolic process
5.24e-03	11	43	[GO:0001838] embryonic epithelial tube formation
5.24e-03	11	43	[GO:0001840] neural plate development
5.24e-03	11	43	[GO:0007188] G-protein signaling, coupled to cAMP nucleotide second messenger
5.24e-03	11	43	[GO:0009582] detection of abiotic stimulus
5.44e-03	10	38	[GO:0035239] tube morphogenesis
6.07e-03	12	50	[GO:0043062] extracellular structure organization and biogenesis
6.08e-03	16	75	[GO:0006817] phosphate transport
6.16e-03	10	38	[GO:0042476] odontogenesis
6.20e-03	19	95	[GO:0042330] taxis
6.23e-03	5	12	[GO:0001975] response to amphetamine
6.23e-03	5	12	[GO:0021697] cerebellar cortex formation
6.23e-03	5	12	[GO:0045762] positive regulation of adenylate cyclase activity
6.82e-03	4	8	[GO:0007191] dopamine receptor, adenylate cyclase activating pathway
6.82e-03	4	8	[GO:0017145] stem cell division
6.82e-03	4	8	[GO:0021940] positive regulation of granule cell precursor proliferation
6.82e-03	4	8	[GO:0030512] negative regulation of transforming growth factor beta receptor signaling pathway
6.86e-03	14	63	[GO:0043405] regulation of MAP kinase activity
6.93e-03	48	316	[GO:0008283] cell proliferation
6.97e-03	7	22	[GO:0048565] gut development
7.03e-03	18	91	[GO:0007167] enzyme linked receptor protein signaling pathway
7.06e-03	6	17	[GO:0002474] antigen processing and presentation of peptide antigen via MHC class I
7.06e-03	6	17	[GO:0031069] hair follicle morphogenesis
7.06e-03	6	17	[GO:0044243] multicellular organismal catabolic process
7.06e-03	6	17	[GO:0044256] protein digestion
7.06e-03	6	17	[GO:0044266] multicellular organismal macromolecule catabolic process
7.06e-03	6	17	[GO:0044268] multicellular organismal protein metabolic process
7.06e-03	6	17	[GO:0046620] regulation of organ growth
7.16e-03	9	33	[GO:0019228] regulation of action potential in neuron
7.44e-03	15	70	[GO:0007611] learning and/or memory
7.56e-03	11	45	[GO:0050808] synapse organization and biogenesis
7.93e-03	20	104	[GO:0003013] circulatory system process
7.93e-03	20	104	[GO:0007519] skeletal muscle development
8.36e-03	13	58	[GO:0055074] calcium ion homeostasis
8.73e-03	12	52	[GO:0008344] adult locomotory behavior
8.96e-03	7	23	[GO:0050678] regulation of epithelial cell proliferation
9.05e-03	5	13	[GO:0001657] ureteric bud development
9.10e-03	7	23	[GO:0001709] cell fate determination
9.23e-03	5	13	[GO:0048339] paraxial mesoderm development
9.23e-03	5	13	[GO:0048709] oligodendrocyte differentiation
9.39e-03	34	207	[GO:0050801] ion homeostasis
9.63e-03	6	18	[GO:0030522] intracellular receptor-mediated signaling pathway
9.63e-03	6	18	[GO:0030901] midbrain development
9.63e-03	6	18	[GO:0042733] embryonic digit morphogenesis
9.68e-03	13	59	[GO:0008406] gonad development
9.68e-03	13	59	[GO:0015837] amine transport
9.75e-03	36	234	[GO:0009790] embryonic development

## Sheet: ICM_k27m3_And_ESC_k27m3
ICM vs. ESC comparison of GO terms enriched for genes containing H3K4me3, H3K27me3 or both marks:
H3K27me3 only promoters found in both ICM and ESCs
GO term summary
[GO:0007275] multicellular organismal development
[GO:0009987] cellular process
[GO:0050789] regulation of biological process
[GO:0008152] metabolic process
[GO:0008219] cell death
[GO:0043170] macromolecule metabolic process
[GO:0030154] cell differentiation
[GO:0007154] cell communication
[GO:0006139] nucleobase, nucleoside, nucleotide and nucleic acid metabolic process
[GO:0009056] catabolic process
[GO:0006810] transport
[GO:0046903] secretion
Pvalue	Count	Size	Term
0.000411	7	65	[GO:0048706] embryonic skeletal development
0.000411	7	65	[GO:0051216] cartilage development
0.000449	14	235	[GO:0048598] embryonic morphogenesis
0.001115	52	1624	[GO:0048731] system development
0.001284	23	549	[GO:0007155] cell adhesion
0.003536	5	49	[GO:0042129] regulation of T cell proliferation
0.003718	6	71	[GO:0048511] rhythmic process
0.006240	2	6	[GO:0045885] positive regulation of survival gene product expression
0.006519	20	518	[GO:0009887] organ morphogenesis
0.007085	6	81	[GO:0030326] embryonic limb morphogenesis
0.007299	4	37	[GO:0048663] neuron fate commitment
0.007320	7	107	[GO:0019932] second-messenger-mediated signaling
0.008026	3	20	[GO:0007223] Wnt receptor signaling pathway, calcium modulating pathway
0.008615	2	7	[GO:0006195] purine nucleotide catabolic process
0.008615	2	7	[GO:0050714] positive regulation of protein secretion
0.009004	5	61	[GO:0032944] regulation of mononuclear cell proliferation
0.009618	4	40	[GO:0045664] regulation of neuron differentiation
0.009939	6	87	[GO:0035107] appendage morphogenesis

## Sheet: ICM only k4m3 AND k27m3
ICM vs. ESC comparison of GO terms enriched for genes containing H3K4me3, H3K27me3 or both marks:
H3K4me3 and H3K27em promoters found only in ICM
GO term summary
[GO:0050896] response to stimulus
[GO:0006139] nucleobase, nucleoside, nucleotide and nucleic acid metabolic process
[GO:0008152] metabolic process
[GO:0009058] biosynthetic process
[GO:0009987] cellular process
[GO:0043170] macromolecule metabolic process
Pvalue	Count	Size	Term
0.000945	8	101	[GO:0019236] response to pheromone
0.005063	4	35	[GO:0006261] DNA-dependent DNA replication
0.009707	4	42	[GO:0007586] digestion

## Sheet: ESC only k4m3 AND k27m3
ICM vs. ESC comparison of GO terms enriched for genes containing H3K4me3, H3K27me3 or both marks:
H3K4me3 and H3K27me3 promoters found only in ESC
GO term summary
[GO:0007275] multicellular organismal development
[GO:0009987] cellular process
[GO:0030154] cell differentiation
[GO:0006139] nucleobase, nucleoside, nucleotide and nucleic acid metabolic process
[GO:0008152] metabolic process
[GO:0009058] biosynthetic process
[GO:0043170] macromolecule metabolic process
[GO:0050789] regulation of biological process
[GO:0007154] cell communication
[GO:0007610] behavior
[GO:0050896] response to stimulus
[GO:0006810] transport
[GO:0006928] cell motility
[GO:0043062] extracellular structure organization and biogenesis
Pvalue	Count	Size	Term
2.20e-14	156	1823	[GO:0007275] multicellular organismal development
1.19e-11	28	125	[GO:0009952] anterior/posterior pattern formation
5.42e-11	53	406	[GO:0009887] organ morphogenesis
2.51e-10	65	577	[GO:0007399] nervous system development
1.93e-09	29	163	[GO:0001501] skeletal development
9.24e-09	31	197	[GO:0007389] pattern specification process
8.66e-08	39	312	[GO:0048699] generation of neurons
9.17e-08	14	50	[GO:0048704] embryonic skeletal morphogenesis
5.18e-07	123	1609	[GO:0006355] regulation of transcription, DNA-dependent
5.63e-07	55	549	[GO:0007155] cell adhesion
7.03e-07	129	1719	[GO:0019219] regulation of nucleobase, nucleoside, nucleotide and nucleic acid metabolic process
9.07e-07	123	1626	[GO:0032774] RNA biosynthetic process
1.45e-06	131	1776	[GO:0010556] regulation of macromolecule biosynthetic process
1.69e-06	132	1798	[GO:0010468] regulation of gene expression
2.73e-06	8	20	[GO:0007223] Wnt receptor signaling pathway, calcium modulating pathway
8.41e-06	36	330	[GO:0051674] localization of cell
9.21e-06	142	2031	[GO:0019222] regulation of metabolic process
1.08e-05	6	12	[GO:0031018] endocrine pancreas development
1.22e-05	26	206	[GO:0007626] locomotory behavior
1.37e-05	29	245	[GO:0048666] neuron development
1.64e-05	20	138	[GO:0006813] potassium ion transport
2.14e-05	32	301	[GO:0048468] cell development
2.38e-05	78	982	[GO:0048519] negative regulation of biological process
3.46e-05	14	81	[GO:0007420] brain development
4.02e-05	99	1375	[GO:0006350] transcription
6.71e-05	15	97	[GO:0007267] cell-cell signaling
7.43e-05	23	190	[GO:0007423] sensory organ development
1.08e-04	35	407	[GO:0048513] organ development
1.18e-04	19	146	[GO:0035239] tube morphogenesis
1.24e-04	3	3	[GO:0046325] negative regulation of glucose import
1.30e-04	18	135	[GO:0030900] forebrain development
1.30e-04	24	210	[GO:0001568] blood vessel development
1.34e-04	8	32	[GO:0046850] regulation of bone remodeling
1.60e-04	25	226	[GO:0019226] transmission of nerve impulse
2.16e-04	336	5864	[GO:0065007] biological regulation
2.82e-04	5	13	[GO:0030166] proteoglycan biosynthetic process
2.82e-04	5	13	[GO:0048665] neuron fate specification
2.84e-04	13	85	[GO:0001655] urogenital system development
3.15e-04	12	75	[GO:0006817] phosphate transport
3.21e-04	24	225	[GO:0043009] chordate embryonic development
3.96e-04	13	89	[GO:0045165] cell fate commitment
4.20e-04	5	14	[GO:0034104] negative regulation of tissue remodeling
4.50e-04	13	89	[GO:0007411] axon guidance
5.16e-04	22	203	[GO:0000904] cellular morphogenesis during differentiation
5.36e-04	20	177	[GO:0048812] neurite morphogenesis
5.80e-04	13	92	[GO:0045596] negative regulation of cell differentiation
6.23e-04	9	49	[GO:0001656] metanephros development
6.35e-04	4	9	[GO:0030279] negative regulation of ossification
6.50e-04	27	276	[GO:0045944] positive regulation of transcription from RNA polymerase II promoter
6.89e-04	7	31	[GO:0001570] vasculogenesis
7.96e-04	21	196	[GO:0008284] positive regulation of cell proliferation
8.43e-04	5	16	[GO:0048483] autonomic nervous system development
8.49e-04	13	95	[GO:0006836] neurotransmitter transport
8.57e-04	29	310	[GO:0051254] positive regulation of RNA metabolic process
9.42e-04	6	24	[GO:0000160] two-component signal transduction system (phosphorelay)
1.13e-03	18	164	[GO:0016477] cell migration
1.15e-03	3	5	[GO:0021798] forebrain dorsal/ventral pattern formation
1.19e-03	15	123	[GO:0000165] MAPKKK cascade
1.33e-03	11	77	[GO:0048646] anatomical structure formation
1.48e-03	6	26	[GO:0045665] negative regulation of neuron differentiation
1.55e-03	8	45	[GO:0009880] embryonic pattern specification
1.55e-03	8	45	[GO:0030855] epithelial cell differentiation
1.79e-03	8	46	[GO:0007187] G-protein signaling, coupled to cyclic nucleotide second messenger
1.82e-03	6	27	[GO:0007189] G-protein signaling, adenylate cyclase activating pathway
1.84e-03	12	91	[GO:0001505] regulation of neurotransmitter levels
1.90e-03	11	82	[GO:0048598] embryonic morphogenesis
1.95e-03	40	547	[GO:0030154] cell differentiation
2.21e-03	4	12	[GO:0045666] positive regulation of neuron differentiation
2.38e-03	8	48	[GO:0019933] cAMP-mediated signaling
2.49e-03	2	2	[GO:0001705] ectoderm formation
2.49e-03	2	2	[GO:0007185] transmembrane receptor protein tyrosine phosphatase signaling pathway
2.49e-03	2	2	[GO:0040037] negative regulation of fibroblast growth factor receptor signaling pathway
2.51e-03	50	678	[GO:0048518] positive regulation of biological process
2.53e-03	36	441	[GO:0006812] cation transport
2.55e-03	13	107	[GO:0031214] biomineral formation
2.75e-03	9	60	[GO:0021915] neural tube development
2.91e-03	35	429	[GO:0010604] positive regulation of macromolecule metabolic process
3.00e-03	30	352	[GO:0045941] positive regulation of transcription
3.07e-03	4	13	[GO:0021533] cell differentiation in hindbrain
3.31e-03	7	40	[GO:0021543] pallium development
3.44e-03	22	238	[GO:0009888] tissue development
3.73e-03	3	7	[GO:0021903] rostrocaudal neural tube patterning
3.96e-03	5	22	[GO:0021515] cell differentiation in spinal cord
4.67e-03	13	115	[GO:0009968] negative regulation of signal transduction
4.83e-03	8	54	[GO:0048771] tissue remodeling
5.12e-03	22	243	[GO:0030097] hemopoiesis
5.23e-03	28	369	[GO:0009653] anatomical structure morphogenesis
5.29e-03	6	33	[GO:0019228] regulation of action potential in neuron
5.41e-03	4	15	[GO:0048265] response to pain
5.53e-03	11	91	[GO:0060173] limb development
5.56e-03	32	399	[GO:0009891] positive regulation of biosynthetic process
5.65e-03	8	55	[GO:0048592] eye morphogenesis
5.72e-03	5	24	[GO:0048663] neuron fate commitment
5.75e-03	3	8	[GO:0015804] neutral amino acid transport
5.75e-03	3	8	[GO:0017145] stem cell division
5.77e-03	10	79	[GO:0048469] cell maturation
6.00e-03	21	237	[GO:0006811] ion transport
6.16e-03	6	34	[GO:0030509] BMP signaling pathway
6.31e-03	8	56	[GO:0001764] neuron migration
6.40e-03	35	451	[GO:0031325] positive regulation of cellular metabolic process
6.51e-03	11	93	[GO:0048732] gland development
6.89e-03	25	295	[GO:0030030] cell projection organization and biogenesis
6.89e-03	25	295	[GO:0032990] cell part morphogenesis
6.93e-03	4	16	[GO:0042596] fear response
7.02e-03	12	107	[GO:0019932] second-messenger-mediated signaling
7.03e-03	8	57	[GO:0007156] homophilic cell adhesion
7.10e-03	9	69	[GO:0048839] inner ear development
7.22e-03	2	3	[GO:0001706] endoderm formation
7.22e-03	2	3	[GO:0001757] somite specification
7.22e-03	2	3	[GO:0001937] negative regulation of endothelial cell proliferation
7.22e-03	2	3	[GO:0001992] regulation of systemic arterial blood pressure by vasopressin
7.22e-03	2	3	[GO:0007195] dopamine receptor, adenylate cyclase inhibiting pathway
7.22e-03	2	3	[GO:0008347] glial cell migration
7.22e-03	2	3	[GO:0021570] rhombomere 4 development
7.22e-03	2	3	[GO:0021797] forebrain anterior/posterior pattern formation
7.22e-03	2	3	[GO:0021800] cerebral cortex tangential migration
7.63e-03	11	95	[GO:0006935] chemotaxis
7.63e-03	11	95	[GO:0043062] extracellular structure organization and biogenesis
7.80e-03	8	58	[GO:0055074] calcium ion homeostasis
8.00e-03	14	136	[GO:0001525] angiogenesis
8.16e-03	10	83	[GO:0043010] camera-type eye development
8.31e-03	3	9	[GO:0021534] cell proliferation in hindbrain
8.31e-03	3	9	[GO:0021930] granule cell precursor proliferation
8.31e-03	3	9	[GO:0031645] negative regulation of neurological system process
8.37e-03	14	163	[GO:0048856] anatomical structure development
8.63e-03	24	285	[GO:0002520] immune system development
8.64e-03	8	59	[GO:0016331] morphogenesis of embryonic epithelium
8.71e-03	4	17	[GO:0031069] hair follicle morphogenesis
8.80e-03	25	301	[GO:0051094] positive regulation of developmental process
9.55e-03	8	60	[GO:0042471] ear morphogenesis

## Sheet: (K4m3 AND  K27m3) ICM+ESCs
ICM vs. ESC comparison of GO terms enriched for genes containing H3K4me3, H3K27me3 or both marks:
H3K4me3 and H3K27me3 promoters found in both ICM and ESC
GO term summary
[GO:0007275] multicellular organismal development
[GO:0008152] metabolic process
[GO:0009058] biosynthetic process
[GO:0009987] cellular process
[GO:0043170] macromolecule metabolic process
[GO:0050789] regulation of biological process
[GO:0050896] response to stimulus
[GO:0006519] amino acid and derivative metabolic process
[GO:0030154] cell differentiation
[GO:0007154] cell communication
Pvalue	Count	Size	Term
0.00126	3	50	[GO:0048704] embryonic skeletal morphogenesis
0.00269	3	65	[GO:0051216] cartilage development
0.00319	3	69	[GO:0006633] fatty acid biosynthetic process
0.00403	3	75	[GO:0016053] organic acid biosynthetic process
0.00428	1	1	[GO:0030208] dermatan sulfate biosynthetic process
0.00428	1	1	[GO:0040032] post-embryonic body morphogenesis
0.00428	1	1	[GO:0045737] positive regulation of cyclin-dependent protein kinase activity
0.00428	1	1	[GO:0048752] semicircular canal morphogenesis
0.00428	1	1	[GO:0050655] dermatan sulfate proteoglycan metabolic process
0.00428	1	1	[GO:0060005] vestibular reflex
0.00628	7	518	[GO:0009887] organ morphogenesis
0.00855	1	2	[GO:0006601] creatine biosynthetic process
0.00855	1	2	[GO:0021524] visceral motor neuron differentiation
0.00855	1	2	[GO:0030204] chondroitin sulfate metabolic process
0.00855	1	2	[GO:0030948] negative regulation of vascular endothelial growth factor receptor signaling pathway

## Sheet: All bivalent genes ICM and ESC
ICM vs. ESC comparison of GO terms enriched for genes containing H3K4me3, H3K27me3 or both marks:
GO terms for all H3K4/K27me3 genes in the ICM and ESC intersect.
95 Total Genes
55 Annotated Genes
Num Genes	% Total	% Annotated	Term
12	12.8	30	[GO:0008150] biological_process
9	9.6	22.5	[GO:0007275] multicellular organismal development
8	8.5	20	[GO:0006355] regulation of transcription, DNA-dependent
7	7.4	17.5	[GO:0006350] transcription
6	6.4	15	[GO:0045449] regulation of transcription
5	5.3	12.5	[GO:0007186] G-protein coupled receptor protein signaling pathway
5	5.3	12.5	[GO:0006810] transport
4	4.3	10	[GO:0008152] metabolic process
3	3.2	7.5	[GO:0007165] signal transduction
3	3.2	7.5	[GO:0051216] cartilage development
3	3.2	7.5	[GO:0045944] positive regulation of transcription from RNA polymerase II promoter
3	3.2	7.5	[GO:0015031] protein transport
2	2.1	5	[GO:0009968] negative regulation of signal transduction
2	2.1	5	[GO:0055114] oxidation reduction
2	2.1	5	[GO:0048704] embryonic skeletal system morphogenesis
2	2.1	5	[GO:0006629] lipid metabolic process
2	2.1	5	[GO:0009952] anterior/posterior pattern formation
2	2.1	5	[GO:0030154] cell differentiation
2	2.1	5	[GO:0000122] negative regulation of transcription from RNA polymerase II promoter
2	2.1	5	[GO:0006468] protein amino acid phosphorylation
2	2.1	5	[GO:0008610] lipid biosynthetic process
1	1.1	2.5	[GO:0060005] vestibular reflex
1	1.1	2.5	[GO:0007617] mating behavior
1	1.1	2.5	[GO:0001501] skeletal system development
1	1.1	2.5	[GO:0007162] negative regulation of cell adhesion
1	1.1	2.5	[GO:0001503] ossification
1	1.1	2.5	[GO:0030500] regulation of bone mineralization
1	1.1	2.5	[GO:0007169] transmembrane receptor protein tyrosine kinase signaling pathway
1	1.1	2.5	[GO:0007369] gastrulation
1	1.1	2.5	[GO:0045665] negative regulation of neuron differentiation
1	1.1	2.5	[GO:0045666] positive regulation of neuron differentiation
1	1.1	2.5	[GO:0031290] retinal ganglion cell axon guidance
1	1.1	2.5	[GO:0045669] positive regulation of osteoblast differentiation
1	1.1	2.5	[GO:0006865] amino acid transport
1	1.1	2.5	[GO:0021524] visceral motor neuron differentiation
1	1.1	2.5	[GO:0007608] sensory perception of smell
1	1.1	2.5	[GO:0006601] creatine biosynthetic process
1	1.1	2.5	[GO:0007601] visual perception
1	1.1	2.5	[GO:0040032] post-embryonic body morphogenesis
1	1.1	2.5	[GO:0030878] thyroid gland development
1	1.1	2.5	[GO:0016051] carbohydrate biosynthetic process
1	1.1	2.5	[GO:0042698] ovulation cycle
1	1.1	2.5	[GO:0019433] triacylglycerol catabolic process
1	1.1	2.5	[GO:0019370] leukotriene biosynthetic process
1	1.1	2.5	[GO:0030208] dermatan sulfate biosynthetic process
1	1.1	2.5	[GO:0048485] sympathetic nervous system development
1	1.1	2.5	[GO:0001764] neuron migration
1	1.1	2.5	[GO:0010025] wax biosynthetic process
1	1.1	2.5	[GO:0001568] blood vessel development
1	1.1	2.5	[GO:0016042] lipid catabolic process
1	1.1	2.5	[GO:0065002] intracellular protein transmembrane transport
1	1.1	2.5	[GO:0007189] G-protein signaling, adenylate cyclase activating pathway
1	1.1	2.5	[GO:0006112] energy reserve metabolic process
1	1.1	2.5	[GO:0009887] organ morphogenesis
1	1.1	2.5	[GO:0048701] embryonic cranial skeleton morphogenesis
1	1.1	2.5	[GO:0006813] potassium ion transport
1	1.1	2.5	[GO:0006811] ion transport
1	1.1	2.5	[GO:0050717] positive regulation of interleukin-1 alpha secretion
1	1.1	2.5	[GO:0050715] positive regulation of cytokine secretion
1	1.1	2.5	[GO:0030948] negative regulation of vascular endothelial growth factor receptor signaling pathway
1	1.1	2.5	[GO:0050896] response to stimulus
1	1.1	2.5	[GO:0050718] positive regulation of interleukin-1 beta secretion
1	1.1	2.5	[GO:0035116] embryonic hindlimb morphogenesis
1	1.1	2.5	[GO:0006691] leukotriene metabolic process
1	1.1	2.5	[GO:0006357] regulation of transcription from RNA polymerase II promoter
1	1.1	2.5	[GO:0007191] dopamine receptor, adenylate cyclase activating pathway
1	1.1	2.5	[GO:0006633] fatty acid biosynthetic process
1	1.1	2.5	[GO:0007492] endoderm development
1	1.1	2.5	[GO:0006954] inflammatory response
1	1.1	2.5	[GO:0030308] negative regulation of cell growth
1	1.1	2.5	[GO:0009791] post-embryonic development
1	1.1	2.5	[GO:0030010] establishment of cell polarity
1	1.1	2.5	[GO:0007411] axon guidance
1	1.1	2.5	[GO:0007049] cell cycle
1	1.1	2.5	[GO:0001702] gastrulation with mouth forming second
1	1.1	2.5	[GO:0001707] mesoderm formation
1	1.1	2.5	[GO:0050885] neuromuscular process controlling balance
1	1.1	2.5	[GO:0022900] electron transport chain
1	1.1	2.5	[GO:0006508] proteolysis
1	1.1	2.5	[GO:0006974] response to DNA damage stimulus
1	1.1	2.5	[GO:0001558] regulation of cell growth
1	1.1	2.5	[GO:0001890] placenta development
1	1.1	2.5	[GO:0001958] endochondral ossification
1	1.1	2.5	[GO:0006334] nucleosome assembly
1	1.1	2.5	[GO:0042493] response to drug
1	1.1	2.5	[GO:0033198] response to ATP
1	1.1	2.5	[GO:0045617] negative regulation of keratinocyte differentiation
1	1.1	2.5	[GO:0016525] negative regulation of angiogenesis
1	1.1	2.5	[GO:0048752] semicircular canal morphogenesis
1	1.1	2.5	[GO:0042113] B cell activation
1	1.1	2.5	[GO:0030574] collagen catabolic process
1	1.1	2.5	[GO:0002009] morphogenesis of an epithelium
1	1.1	2.5	[GO:0045737] positive regulation of cyclin-dependent protein kinase activity
1	1.1	2.5	[GO:0043588] skin development
1	1.1	2.5	[GO:0048666] neuron development
1	1.1	2.5	[GO:0048663] neuron fate commitment
1	1.1	2.5	[GO:0030182] neuron differentiation
1	1.1	2.5	[GO:0006915] apoptosis
1	1.1	2.5	[GO:0009058] biosynthetic process
1	1.1	2.5	[GO:0021615] glossopharyngeal nerve morphogenesis
1	1.1	2.5	[GO:0007267] cell-cell signaling
1	1.1	2.5	[GO:0007154] cell communication
1	1.1	2.5	[GO:0030534] adult behavior
1	1.1	2.5	[GO:0042472] inner ear morphogenesis
1	1.1	2.5	[GO:0005975] carbohydrate metabolic process
1	1.1	2.5	[GO:0045778] positive regulation of ossification
1	1.1	2.5	[GO:0045672] positive regulation of osteoclast differentiation
