# Supplementary material for: Histone H3 Lysine 27 Methylation Asymmetry on Developmentally-Regulated Promoters Distinguish the First Two Lineages in Mouse Preimplantation Embryos
Source: PLoS One. 2010 Feb 10;5(2):e9150. doi: 10.1371/journal.pone.0009150 (PMC2818844; doi:10.1371/journal.pone.0009150)
Supplement: Table S8 — GO terms and list of genes enriched in H3K4/K27me3 in the ICM only or in ESCs only (Excel file). (0.29 MB XLS) [file pone.0009150.s012.xls]

## Sheet: ICM_K4K27_only_GO_LIST
GO terms and list of genes enriched in H3K4/K27me3 in the ICM only or in ESCs only:
H3K4/K27me3 genes specific to the ICM
acetate metabolic process [GO:0006083]
Aspa aspartoacylase (aminoacylase) 2
actin cytoskeleton organization [GO:0030036]
Diap3 diaphanous homolog 3 (Drosophila)
activated T cell apoptosis [GO:0006924]
Dnaja3 DnaJ (Hsp40) homolog, subfamily A,	me	mber 3
activation of JNK activity [GO:0007257]
Fgd4 FYVE, RhoGEF and PH domain contain	ing	4
activation of MAPKK activity [GO:0000186]
Egf epidermal growth factor
acute-phase response [GO:0006953]
Il6 interleukin 6
acyl-CoA metabolic process [GO:0006637]
Ehhadh enoyl-Coenzyme A, hydratase/3-hydr	oxy	acyl Coenzyme A dehydrogenase
amiloride transport [GO:0015898]
Abp1 amiloride binding protein 1 (amine	ox	idase, copper-containing)
amino acid transport [GO:0006865]
Slc38a1 solute carrier family 38, member 1
angiogenesis [GO:0001525]
Nte neuropathy target esterase
anti-apoptosis [GO:0006916]
Spp1 secreted phosphoprotein 1
apoptosis [GO:0006915]
2310010B21RikRIKEN cDNA 2310010B21 gene
2810055G22RikRIKEN cDNA 2810055G22 gene
Atoh1 atonal homolog 1 (Drosophila)
Casp6 caspase 6
Cradd CASP2 and RIPK1 domain containing	ada	ptor with death domain
Dnaja3 DnaJ (Hsp40) homolog, subfamily A,	me	mber 3
arginine metabolic process [GO:0006525]
Arg1 arginase 1, liver
arginyl-tRNA aminoacylation [GO:0006420]
Rarsl arginyl-tRNA synthetase-like
asymmetric protein localization [GO:0008105]
Dync2h1 dynein cytoplasmic 2 heavy chain 1
ATP hydrolysis coupled proton transport [GO:00	159	91]
Atp6v0b ATPase, H+ transporting, lysosomal	V0	subunit B
ATP synthesis coupled proton transport [GO:001	598	6]
Atp6v0a2 ATPase, H+ transporting, lysosomal	V0	subunit A2
Atp6v0b ATPase, H+ transporting, lysosomal	V0	subunit B
auditory behavior [GO:0031223]
Slc1a3 solute carrier family 1 (glial hig	h a	ffinity glutamate transporter), member 3
auditory receptor cell differentiation [GO:004	249	1]
Atoh1 atonal homolog 1 (Drosophila)
auditory receptor cell fate determination [GO:	4	2668]
Atoh1 atonal homolog 1 (Drosophila)
auditory receptor cell fate specification [GO:	4	2667]
Atoh1 atonal homolog 1 (Drosophila)
axon guidance [GO:0007411]
Atoh1 atonal homolog 1 (Drosophila)
behavioral response to ethanol [GO:0048149]
Adh1 alcohol dehydrogenase 1 (class I)
biological_process [GO:0008150]
0610040D20RikRIKEN cDNA 0610040D20 gene
Abpd androgen binding protein delta
Abpg androgen binding protein gamma
Actr3b ARP3 actin-related protein 3 homol	og	B (yeast)
Ankrd12 ankyrin repeat domain 12
Apoc2 apolipoprotein C-II
Cage1 cancer antigen 1
Casc1 cancer susceptibility candidate 1
Ccnl2 cyclin L2
Chdh choline dehydrogenase
Cirh1a cirrhosis, autosomal recessive 1A	(hu	man)
Clm3 CMRF-35-like molecule 3
Cox6c cytochrome c oxidase, subunit VIc
Cybasc3 cytochrome b, ascorbate dependent	3
Depdc1b DEP domain containing 1B
Derl2 Der1-like domain family, member 2
Epdr2 ependymin related protein 2 (zebra	fis	h)
Igsf1 immunoglobulin superfamily, member	1
Lima1 LIM domain and actin binding 1
Lrch1 leucine-rich repeats and calponin	hom	ology (CH) domain containing 1
MGC117731 similar to oocyte specific homeobo	x 3
Rbbp6 retinoblastoma binding protein 6
Rhox4b reproductive homeobox 4B
Rhox4c reproductive homeobox 4C
Rhox4d reproductive homeobox 4D
Rhox4e reproductive homeobox 4E
Rhox4h reproductive homeobox 4H
Slc12a6 solute carrier family 12, member 6
Slc22a13 solute carrier family 22 (organic	cat	ion transporter), member 13
Speer4d spermatogenesis associated glutama	te	(E)-rich protein 4d
Speer4f spermatogenesis associated glutama	te	(E)-rich protein 4f
Tdpoz4 TD and POZ domain containing 4
Tdpoz5 TD and POZ domain containing 5
Tmem106a transmembrane protein 106A
Tmem128 transmembrane protein 128
blastocyst development [GO:0001824]
Surb7 SRB7 (suppressor of RNA polymerase	B)	homolog (S. cerevisiae)
blastocyst hatching [GO:0001835]
Grn granulin
blood coagulation [GO:0007596]
Gp5 glycoprotein 5 (platelet)
Kng1 kininogen 1
bone mineralization [GO:0030282]
Alox15 arachidonate 15-lipoxygenase
brain development [GO:0007420]
Atoh1 atonal homolog 1 (Drosophila)
branching morphogenesis of a tube [GO:0048754]
Egf epidermal growth factor
carbohydrate metabolic process [GO:0005975]
Amy2 amylase 2, pancreatic
carbohydrate transport [GO:0008643]
Slc2a12 solute carrier family 2 (facilitat	ed	glucose transporter), member 12
carboxylic acid metabolic process [GO:0019752]
Ddc dopa decarboxylase
catagen [GO:0042637]
Gsdm3 gasdermin 3
catecholamine biosynthetic process [GO:0042423	]
Ddc dopa decarboxylase
cation transport [GO:0006812]
Slc30a10 solute carrier family 30, member 1	0
cell adhesion [GO:0007155]
Cd84 CD84 antigen
Col28a1 collagen, type XXVIII, alpha 1
Gp5 glycoprotein 5 (platelet)
Pcdhga5 protocadherin gamma subfamily A, 5
Pcdhga6 protocadherin gamma subfamily A, 6
Pcdhgb2 protocadherin gamma subfamily B, 2
Spp1 secreted phosphoprotein 1
cell aging [GO:0007569]
Dnaja3 DnaJ (Hsp40) homolog, subfamily A,	me	mber 3
cell cycle [GO:0007049]
4833432M17RikRIKEN cDNA 4833432M17 gene
Cdc45l cell division cycle 45 homolog (S.	ce	revisiae)-like
Cdc5l cell division cycle 5-like (S. pom	be)
Dip3b Dip3 beta
Lig1 ligase I, DNA, ATP-dependent
Luzp5 leucine zipper protein 5
Mapre3 microtubule-associated protein, RP	/EB	family, member 3
Mtus1 mitochondrial tumor suppressor 1
Nek2 NIMA (never in mitosis gene a)-rel	ate	d expressed kinase 2
Prkcdbp protein kinase C, delta binding pr	ote	in
Tusc4 tumor suppressor candidate 4
Ube1c ubiquitin-activating enzyme E1C
Ube2i ubiquitin-conjugating enzyme E2I
cell cycle arrest [GO:0007050]
Sesn2 sestrin 2
cell death [GO:0008219]
Dnaja3 DnaJ (Hsp40) homolog, subfamily A,	me	mber 3
cell differentiation [GO:0030154]
Atoh1 atonal homolog 1 (Drosophila)
Bzw2 basic leucine zipper and W2 domain	s 2
Sfrp4 secreted frizzled-related sequence	pr	otein 4
Tcf23 transcription factor 23
Tssk4 testis-specific serine kinase 4
cell division [GO:0051301]
4833432M17RikRIKEN cDNA 4833432M17 gene
Cdc45l cell division cycle 45 homolog (S.	ce	revisiae)-like
Lig1 ligase I, DNA, ATP-dependent
Luzp5 leucine zipper protein 5
Mapre3 microtubule-associated protein, RP	/EB	family, member 3
Nek2 NIMA (never in mitosis gene a)-rel	ate	d expressed kinase 2
Ube2i ubiquitin-conjugating enzyme E2I
cell morphogenesis involved in neuron differen	tia	tion [GO:0048667]
Slc1a3 solute carrier family 1 (glial hig	h a	ffinity glutamate transporter), member 3
cell projection organization [GO:0030030]
Dync2h1 dynein cytoplasmic 2 heavy chain 1
cell proliferation [GO:0008283]
Dip3b Dip3 beta
Ifnar2 interferon (alpha and beta) recept	or	2
cell-cell adhesion [GO:0016337]
Cldn5 claudin 5
cell-matrix adhesion [GO:0007160]
Epdr2 ependymin related protein 2 (zebra	fis	h)
cellular alcohol metabolic process [GO:0006066	]
Chdh choline dehydrogenase
cellular amine metabolic process [GO:0009308]
Abp1 amiloride binding protein 1 (amine	ox	idase, copper-containing)
cellular amino acid and derivative metabolic p	roc	ess [GO:0006519]
Ddc dopa decarboxylase
cellular component organization [GO:0016043]
Diap3 diaphanous homolog 3 (Drosophila)
cellular protein complex assembly [GO:0043623]
2410146L05RikRIKEN cDNA 2410146L05 gene
chemotaxis [GO:0006935]
C3ar1 complement component 3a receptor 1
Fprl1 formyl peptide receptor-like 1
chloride transport [GO:0006821]
Slc12a6 solute carrier family 12, member 6
cholesterol biosynthetic process [GO:0006695]
Fdps farnesyl diphosphate synthetase
chromatin modification [GO:0016568]
Wbp7 WW domain binding protein 7
chromosome segregation [GO:0007059]
4833432M17RikRIKEN cDNA 4833432M17 gene
Ube2i ubiquitin-conjugating enzyme E2I
cilium assembly [GO:0042384]
Dync2h1 dynein cytoplasmic 2 heavy chain 1
collagen catabolic process [GO:0030574]
Mmp1b matrix metallopeptidase 1b (inters	tit	ial collagenase)
Mmp7 matrix metallopeptidase 7
complement activation, classical pathway [GO:0	6	958]
Masp2 mannan-binding lectin serine pepti	das	e 2
cranial nerve development [GO:0021545]
Slc1a3 solute carrier family 1 (glial hig	h a	ffinity glutamate transporter), member 3
CTP biosynthetic process [GO:0006241]
Nme2 expressed in non-metastatic cells	2,	protein
defense response [GO:0006952]
Defb33 defensin beta 33
Defb39 defensin beta 39
Defcr-rs7 defensin related cryptdin, related	se	quence 7
Defcr3 defensin related cryptdin 3
defense response to bacterium [GO:0042742]
Defb33 defensin beta 33
Defb39 defensin beta 39
Defcr-rs7 defensin related cryptdin, related	se	quence 7
Defcr3 defensin related cryptdin 3
defense response to protozoan [GO:0042832]
Il6 interleukin 6
dephosphorylation [GO:0016311]
Dusp13 dual specificity phosphatase 13
Ptpra protein tyrosine phosphatase, rece	pto	r type, A
determination of left/right symmetry [GO:00073	68]
Dync2h1 dynein cytoplasmic 2 heavy chain 1
dicarboxylic acid transport [GO:0006835]
Slc1a3 solute carrier family 1 (glial hig	h a	ffinity glutamate transporter), member 3
DNA recombination [GO:0006310]
1110014D18RikRIKEN cDNA 1110014D18 gene
Lig1 ligase I, DNA, ATP-dependent
DNA repair [GO:0006281]
1110014D18RikRIKEN cDNA 1110014D18 gene
Gtf2h5 general transcription factor IIH,	pol	ypeptide 5
Lig1 ligase I, DNA, ATP-dependent
Poln DNA polymerase N
DNA replication [GO:0006260]
Cdc45l cell division cycle 45 homolog (S.	ce	revisiae)-like
Lig1 ligase I, DNA, ATP-dependent
Orc1l origin recognition complex, subuni	t 1	#NAME?
Orc3l origin recognition complex, subuni	t 3	#NAME?
Poln DNA polymerase N
DNA replication initiation [GO:0006270]
Cdc45l cell division cycle 45 homolog (S.	ce	revisiae)-like
DNA-dependent DNA replication [GO:0006261]
Poln DNA polymerase N
dorsal/ventral pattern formation [GO:0009953]
Dync2h1 dynein cytoplasmic 2 heavy chain 1
electron transport chain [GO:0022900]
Cybasc3 cytochrome b, ascorbate dependent	3
Ndufa3 NADH dehydrogenase (ubiquinone) 1	alp	ha subcomplex, 3
Ndufb11 NADH dehydrogenase (ubiquinone) 1	bet	a subcomplex, 11
embryo implantation [GO:0007566]
2410146L05RikRIKEN cDNA 2410146L05 gene
Grn granulin
embryonic development [GO:0009790]
Dnaja3 DnaJ (Hsp40) homolog, subfamily A,	me	mber 3
embryonic limb morphogenesis [GO:0030326]
Dkk1 dickkopf homolog 1 (Xenopus laevis	)
Dync2h1 dynein cytoplasmic 2 heavy chain 1
embryonic pattern specification [GO:0009880]
2410146L05RikRIKEN cDNA 2410146L05 gene
embryonic placenta development [GO:0001892]
Egln1 EGL nine homolog 1 (C. elegans)
endocrine pancreas development [GO:0031018]
Il6 interleukin 6
endomitotic cell cycle [GO:0007113]
Ube1c ubiquitin-activating enzyme E1C
epidermal growth factor receptor signaling pat	hwa	y [GO:0007173]
Egf epidermal growth factor
establishment or maintenance of apical/basal c	ell	polarity [GO:0035088]
2410146L05RikRIKEN cDNA 2410146L05 gene
ethanol catabolic process [GO:0006068]
Adh1 alcohol dehydrogenase 1 (class I)
extracellular matrix organization [GO:0030198]
Ambn ameloblastin
Dmp1 dentin matrix protein 1
fatty acid beta-oxidation [GO:0006635]
Ehhadh enoyl-Coenzyme A, hydratase/3-hydr	oxy	acyl Coenzyme A dehydrogenase
fatty acid metabolic process [GO:0006631]
Ehhadh enoyl-Coenzyme A, hydratase/3-hydr	oxy	acyl Coenzyme A dehydrogenase
Gpam glycerol-3-phosphate acyltransfera	se,	mitochondrial
female gamete generation [GO:0007292]
Msh4 mutS homolog 4 (E. coli)
fertilization [GO:0009566]
2410146L05RikRIKEN cDNA 2410146L05 gene
forebrain development [GO:0030900]
Dkk1 dickkopf homolog 1 (Xenopus laevis	)
Dync2h1 dynein cytoplasmic 2 heavy chain 1
G-protein coupled receptor protein signaling p	ath	way [GO:0007186]
C3ar1 complement component 3a receptor 1
Fprl1 formyl peptide receptor-like 1
Gnb5 guanine nucleotide binding protein	, b	eta 5
Gpr135 G protein-coupled receptor 135
Gpr19 G protein-coupled receptor 19
Gpr41 G protein-coupled receptor 41
Mrgpra4 MAS-related GPR, member A4
Olfr1324 olfactory receptor 1324
Olfr1383 olfactory receptor 1383
Olfr1386 olfactory receptor 1386
Olfr1388 olfactory receptor 1388
Olfr1393 olfactory receptor 1393
Olfr1514 olfactory receptor 1514
Olfr215 olfactory receptor 215
Olfr221 olfactory receptor 221
Olfr352 olfactory receptor 352
Olfr474 olfactory receptor 474
Olfr514 olfactory receptor 514
Olfr547 olfactory receptor 547
Olfr589 olfactory receptor 589
Olfr784 olfactory receptor 784
Olfr94 olfactory receptor 94
Oxgr1 oxoglutarate (alpha-ketoglutarate)	re	ceptor 1
V1ra3 vomeronasal 1 receptor, A3
V1ra4 vomeronasal 1 receptor, A4
V1ra5 vomeronasal 1 receptor, A5
V1ra6 vomeronasal 1 receptor, A6
V1rb1 vomeronasal 1 receptor, B1
V1rb3 vomeronasal 1 receptor, B3
V1rb4 vomeronasal 1 receptor, B4
V1rb8 vomeronasal 1 receptor, B8
G-protein signaling, coupled to cAMP nucleotid	e s	econd messenger [GO:0007188]
Oxgr1 oxoglutarate (alpha-ketoglutarate)	re	ceptor 1
G-protein signaling, coupled to IP3 second mes	sen	ger (phospholipase C activating) [GO:0007200]
Trhr2 thyrotropin releasing hormone rece	pto	r 2
gamma-aminobutyric acid biosynthetic process [	GO:	0009449]
Slc1a3 solute carrier family 1 (glial hig	h a	ffinity glutamate transporter), member 3
gene silencing by miRNA, production of miRNAs	[GO	:0035196]
Rbm3 RNA binding motif protein 3
glutamate biosynthetic process [GO:0006537]
Slc1a3 solute carrier family 1 (glial hig	h a	ffinity glutamate transporter), member 3
glutamate metabolic process [GO:0006536]
Slc1a3 solute carrier family 1 (glial hig	h a	ffinity glutamate transporter), member 3
glutamine transport [GO:0006868]
Slc38a1 solute carrier family 38, member 1
glutathione metabolic process [GO:0006749]
Gsta1 glutathione S-transferase, alpha 1	(Y	a)
glycine betaine biosynthetic process from chol	ine	[GO:0019285]
Chdh choline dehydrogenase
GTP biosynthetic process [GO:0006183]
Nme2 expressed in non-metastatic cells	2,	protein
hair cycle [GO:0042633]
Gsdm3 gasdermin 3
hair follicle development [GO:0001942]
Gsdm3 gasdermin 3
hair follicle morphogenesis [GO:0031069]
Gsdm3 gasdermin 3
heart development [GO:0007507]
Centa2 centaurin, alpha 2
Egln1 EGL nine homolog 1 (C. elegans)
Mospd3 motile sperm domain containing 3
hemopoiesis [GO:0030097]
Zbtb32 zinc finger and BTB domain contain	ing	32
hyaluronan metabolic process [GO:0030212]
Itih5 inter-alpha (globulin) inhibitor H	5
I-kappaB kinase/NF-kappaB cascade [GO:0007249]
Snip1 Smad nuclear interacting protein 1
immune response [GO:0006955]
Il6 interleukin 6
Masp2 mannan-binding lectin serine pepti	das	e 2
Tollip toll interacting protein
in utero embryonic development [GO:0001701]
2410146L05RikRIKEN cDNA 2410146L05 gene
induction of apoptosis [GO:0006917]
Casp6 caspase 6
inflammatory response [GO:0006954]
Kng1 kininogen 1
Tollip toll interacting protein
innate immune response [GO:0045087]
Masp2 mannan-binding lectin serine pepti	das	e 2
inner cell mass cell proliferation [GO:0001833	]
Luzp5 leucine zipper protein 5
inner ear morphogenesis [GO:0042472]
Atoh1 atonal homolog 1 (Drosophila)
inorganic anion transport [GO:0015698]
Vmd2l3 vitelliform macular dystrophy 2-li	ke	3
inositol lipid-mediated signaling [GO:0048017]
Centa2 centaurin, alpha 2
insulin receptor signaling pathway [GO:0008286	]
Ptpra protein tyrosine phosphatase, rece	pto	r type, A
interspecies interaction between organisms [GO	:00	44419]
Ube2i ubiquitin-conjugating enzyme E2I
intestinal absorption [GO:0050892]
Rsc1a1 regulatory solute carrier protein,	fa	mily 1, member 1
intracellular protein transmembrane transport	[GO	:0065002]
Nup37 nucleoporin 37
intracellular protein transport [GO:0006886]
Copa coatomer protein complex subunit a	lph	a
Copb2 coatomer protein complex, subunit	bet	a 2 (beta prime)
Tom1l2 target of myb1-like 2 (chicken)
intracellular signaling cascade [GO:0007242]
Depdc1b DEP domain containing 1B
Prkcz protein kinase C, zeta
ion transport [GO:0006811]
Atp6v0a2 ATPase, H+ transporting, lysosomal	V0	subunit A2
Atp6v0b ATPase, H+ transporting, lysosomal	V0	subunit B
Slc12a6 solute carrier family 12, member 6
Slc30a10 solute carrier family 30, member 1	0
Slc38a1 solute carrier family 38, member 1
Slc39a6 solute carrier family 39 (metal io	n t	ransporter), member 6
Slc40a1 solute carrier family 40 (iron-reg	ula	ted transporter), member 1
Vmd2l3 vitelliform macular dystrophy 2-li	ke	3
iron ion transport [GO:0006826]
Slc40a1 solute carrier family 40 (iron-reg	ula	ted transporter), member 1
isoprenoid biosynthetic process [GO:0008299]
Fdps farnesyl diphosphate synthetase
Pdss1 prenyl (solanesyl) diphosphate syn	tha	se, subunit 1
L-cysteine catabolic process to taurine [GO:00	194	52]
Cdo1 cysteine dioxygenase 1, cytosolic
L-cysteine metabolic process [GO:0046439]
Cdo1 cysteine dioxygenase 1, cytosolic
L-glutamate import [GO:0051938]
Slc1a3 solute carrier family 1 (glial hig	h a	ffinity glutamate transporter), member 3
L-glutamate transport [GO:0015813]
Arl6ip5 ADP-ribosylation factor-like 6 int	era	cting protein 5
Slc1a3 solute carrier family 1 (glial hig	h a	ffinity glutamate transporter), member 3
lactation [GO:0007595]
Prlr prolactin receptor
lamellipodium assembly [GO:0030032]
Fgd4 FYVE, RhoGEF and PH domain contain	ing	4
leukotriene biosynthetic process [GO:0019370]
Alox15 arachidonate 15-lipoxygenase
leukotriene metabolic process [GO:0006691]
Alox15 arachidonate 15-lipoxygenase
lipid biosynthetic process [GO:0008610]
Fdps farnesyl diphosphate synthetase
lipid catabolic process [GO:0016042]
Apoc2 apolipoprotein C-II
Nte neuropathy target esterase
lipid metabolic process [GO:0006629]
Apoc2 apolipoprotein C-II
Ehhadh enoyl-Coenzyme A, hydratase/3-hydr	oxy	acyl Coenzyme A dehydrogenase
Nte neuropathy target esterase
lipid transport [GO:0006869]
Apoc2 apolipoprotein C-II
Apoc4 apolipoprotein C-IV
meiosis [GO:0007126]
Msh4 mutS homolog 4 (E. coli)
Nek2 NIMA (never in mitosis gene a)-rel	ate	d expressed kinase 2
metabolic process [GO:0008152]
Agpat1 1-acylglycerol-3-phosphate O-acylt	ran	sferase 1 (lysophosphatidic acid acyltransferase, alpha)
Aldh1b1 aldehyde dehydrogenase 1 family, m	emb	er B1
Alkbh8 alkB, alkylation repair homolog 8	(E.	coli)
Aspa aspartoacylase (aminoacylase) 2
Dhrs7c dehydrogenase/reductase (SDR famil	y)	member 7C
Ehhadh enoyl-Coenzyme A, hydratase/3-hydr	oxy	acyl Coenzyme A dehydrogenase
Gpam glycerol-3-phosphate acyltransfera	se,	mitochondrial
Gsta1 glutathione S-transferase, alpha 1	(Y	a)
Hsd17b13 hydroxysteroid (17-beta) dehydroge	nas	e 13
Mmp1b matrix metallopeptidase 1b (inters	tit	ial collagenase)
Mmp7 matrix metallopeptidase 7
Nnt nicotinamide nucleotide transhydro	gen	ase
Ube1c ubiquitin-activating enzyme E1C
metal ion transport [GO:0030001]
Slc39a6 solute carrier family 39 (metal io	n t	ransporter), member 6
microspike assembly [GO:0030035]
Fgd4 FYVE, RhoGEF and PH domain contain	ing	4
microtubule cytoskeleton organization [GO:0000	226	]
Hook3 hook homolog 3 (Drosophila)
Prkcz protein kinase C, zeta
microtubule-based movement [GO:0007018]
Dync2h1 dynein cytoplasmic 2 heavy chain 1
Kif4 kinesin family member 4
Tcte3 t-complex-associated testis expres	sed	3
mismatch repair [GO:0006298]
Msh4 mutS homolog 4 (E. coli)
mitochondrial DNA replication [GO:0006264]
Dnaja3 DnaJ (Hsp40) homolog, subfamily A,	me	mber 3
mitochondrion organization [GO:0007005]
Dnaja3 DnaJ (Hsp40) homolog, subfamily A,	me	mber 3
mitosis [GO:0007067]
4833432M17RikRIKEN cDNA 4833432M17 gene
Luzp5 leucine zipper protein 5
Mapre3 microtubule-associated protein, RP	/EB	family, member 3
Nek2 NIMA (never in mitosis gene a)-rel	ate	d expressed kinase 2
Ube2i ubiquitin-conjugating enzyme E2I
mitotic cell cycle [GO:0000278]
Ube1c ubiquitin-activating enzyme E1C
mitotic chromosome condensation [GO:0007076]
Luzp5 leucine zipper protein 5
mitotic sister chromatid segregation [GO:00000	70]
Nek2 NIMA (never in mitosis gene a)-rel	ate	d expressed kinase 2
mRNA processing [GO:0006397]
0610040D20RikRIKEN cDNA 0610040D20 gene
Cdc5l cell division cycle 5-like (S. pom	be)
Eftud2 elongation factor Tu GTP binding d	oma	in containing 2
mRNA transport [GO:0051028]
Nup37 nucleoporin 37
multicellular organismal development [GO:00072	75]
Bzw2 basic leucine zipper and W2 domain	s 2
Dkk1 dickkopf homolog 1 (Xenopus laevis	)
Dync2h1 dynein cytoplasmic 2 heavy chain 1
Gsdm3 gasdermin 3
Mov10 Moloney leukemia virus 10
Pick1 protein interacting with C kinase	1
Sfrp4 secreted frizzled-related sequence	pr	otein 4
Tcf23 transcription factor 23
Tssk4 testis-specific serine kinase 4
Ube2i ubiquitin-conjugating enzyme E2I
muscle maintenance [GO:0046716]
Il6 interleukin 6
myoblast fusion [GO:0007520]
Dyrk1b dual-specificity tyrosine-(Y)-phos	pho	rylation regulated kinase 1b
N-acetylglucosamine metabolic process [GO:0006	44	]
Nagk N-acetylglucosamine kinase
negative regulation of cell cycle [GO:0045786]
Prkcdbp protein kinase C, delta binding pr	ote	in
Tusc4 tumor suppressor candidate 4
negative regulation of cell proliferation [GO:	0	8285]
Eif2ak1 eukaryotic translation initiation	fac	tor 2 alpha kinase 1
negative regulation of chemokine biosynthetic	pro	cess [GO:0045079]
Il6 interleukin 6
negative regulation of hemoglobin biosynthetic	pr	ocess [GO:0046986]
Eif2ak1 eukaryotic translation initiation	fac	tor 2 alpha kinase 1
negative regulation of hormone secretion [GO:0	46	888]
Il6 interleukin 6
negative regulation of insulin secretion [GO:0	46	676]
Psmd9 proteasome (prosome, macropain) 26	S s	ubunit, non-ATPase, 9
negative regulation of interferon-gamma produc	tio	n [GO:0032689]
Scgb1a1 secretoglobin, family 1A, member 1	(u	teroglobin)
negative regulation of interleukin-13 producti	on	[GO:0032696]
Scgb1a1 secretoglobin, family 1A, member 1	(u	teroglobin)
negative regulation of interleukin-4 productio	n [	GO:0032713]
Scgb1a1 secretoglobin, family 1A, member 1	(u	teroglobin)
negative regulation of interleukin-5 productio	n [	GO:0032714]
Scgb1a1 secretoglobin, family 1A, member 1	(u	teroglobin)
negative regulation of ion transport [GO:00432	71]
Vmd2l3 vitelliform macular dystrophy 2-li	ke	3
negative regulation of NF-kappaB transcription	fa	ctor activity [GO:0032088]
Dnaja3 DnaJ (Hsp40) homolog, subfamily A,	me	mber 3
negative regulation of T cell proliferation [G	O:0	042130]
Scgb1a1 secretoglobin, family 1A, member 1	(u	teroglobin)
negative regulation of transcription from RNA	pol	ymerase II promoter [GO:0000122]
Rfx5 regulatory factor X, 5 (influences	HL	A class II expression)
Rhox2 reproductive homeobox 2
Rhox3 reproductive homeobox 3
Scgb1a1 secretoglobin, family 1A, member 1	(u	teroglobin)
negative regulation of translation [GO:0017148	]
Eif2ak1 eukaryotic translation initiation	fac	tor 2 alpha kinase 1
negative regulation of transport [GO:0051051]
Rsc1a1 regulatory solute carrier protein,	fa	mily 1, member 1
negative regulation of Wnt receptor signaling	pat	hway [GO:0030178]
Dkk1 dickkopf homolog 1 (Xenopus laevis	)
nervous system development [GO:0007399]
Bzw2 basic leucine zipper and W2 domain	s 2
neuromuscular process controlling balance [GO:	5	0885]
Slc1a3 solute carrier family 1 (glial hig	h a	ffinity glutamate transporter), member 3
neuron differentiation [GO:0030182]
Atoh1 atonal homolog 1 (Drosophila)
neuron migration [GO:0001764]
Atoh1 atonal homolog 1 (Drosophila)
neutrophil apoptosis [GO:0001781]
Il6 interleukin 6
nuclear mRNA splicing, via spliceosome [GO:000	39	8]
0610040D20RikRIKEN cDNA 0610040D20 gene
nucleobase, nucleoside, nucleotide and nucleic	ac	id metabolic process [GO:0006139]
Cmpk cytidylate kinase
nucleosome assembly [GO:0006334]
Hist2h3c1 histone 2, H3c1
nucleotide metabolic process [GO:0009117]
Nme2 expressed in non-metastatic cells	2,	protein
nucleotide-excision repair [GO:0006289]
Gtf2h5 general transcription factor IIH,	pol	ypeptide 5
odontogenesis of dentine-containing tooth [GO:	4	2475]
Ambn ameloblastin
organ morphogenesis [GO:0009887]
Nte neuropathy target esterase
ossification [GO:0001503]
Alox15 arachidonate 15-lipoxygenase
Ambn ameloblastin
Dmp1 dentin matrix protein 1
Spp1 secreted phosphoprotein 1
ovarian follicle development [GO:0001541]
Msh4 mutS homolog 4 (E. coli)
oxidation reduction [GO:0055114]
Abp1 amiloride binding protein 1 (amine	ox	idase, copper-containing)
Adh1 alcohol dehydrogenase 1 (class I)
Aldh1b1 aldehyde dehydrogenase 1 family, m	emb	er B1
Alox15 arachidonate 15-lipoxygenase
Aof1 amine oxidase, flavin containing 1
Cdo1 cysteine dioxygenase 1, cytosolic
Chdh choline dehydrogenase
Cybasc3 cytochrome b, ascorbate dependent	3
Cyp3a16 cytochrome P450, family 3, subfami	ly	a, polypeptide 16
Dhrs7c dehydrogenase/reductase (SDR famil	y)	member 7C
Egln1 EGL nine homolog 1 (C. elegans)
Ehhadh enoyl-Coenzyme A, hydratase/3-hydr	oxy	acyl Coenzyme A dehydrogenase
Foxred1 FAD-dependent oxidoreductase domai	n c	ontaining 1
Hsd17b13 hydroxysteroid (17-beta) dehydroge	nas	e 13
Nnt nicotinamide nucleotide transhydro	gen	ase
Plod2 procollagen lysine, 2-oxoglutarate	-5	dioxygenase 2
pancreatic juice secretion [GO:0030157]
Copa coatomer protein complex subunit a	lph	a
peptide hormone secretion [GO:0030072]
Il6 interleukin 6
peptidyl-tyrosine phosphorylation [GO:0018108]
Egf epidermal growth factor
phosphatidylcholine metabolic process [GO:0046	470	]
Nte neuropathy target esterase
phosphatidylinositol metabolic process [GO:004	648	8]
Pip5kl1 phosphatidylinositol-4-phosphate 5	#NAME?	nase-like 1
phosphatidylserine biosynthetic process [GO:00	66	59]
Ptdss1 phosphatidylserine synthase 1
phospholipid biosynthetic process [GO:0008654]
Agpat1 1-acylglycerol-3-phosphate O-acylt	ran	sferase 1 (lysophosphatidic acid acyltransferase, alpha)
Gpam glycerol-3-phosphate acyltransfera	se,	mitochondrial
Ptdss1 phosphatidylserine synthase 1
positive regulation of auditory receptor cell	dif	ferentiation [GO:0045609]
Atoh1 atonal homolog 1 (Drosophila)
positive regulation of cell proliferation [GO:	0	8284]
Egf epidermal growth factor
positive regulation of cell-substrate adhesion	[G	O:0010811]
Dmp1 dentin matrix protein 1
Spp1 secreted phosphoprotein 1
positive regulation of epithelial cell prolife	rat	ion [GO:0050679]
Grn granulin
Il6 interleukin 6
positive regulation of gene-specific transcrip	tio	n [GO:0043193]
Mapre3 microtubule-associated protein, RP	/EB	family, member 3
positive regulation of granule cell precursor	pro	liferation [GO:0021940]
Egf epidermal growth factor
positive regulation of insulin secretion [GO:0	32	024]
Psmd9 proteasome (prosome, macropain) 26	S s	ubunit, non-ATPase, 9
positive regulation of MAPKKK cascade [GO:0043	410	]
Il6 interleukin 6
positive regulation of multicellular organism	gro	wth [GO:0040018]
Gpam glycerol-3-phosphate acyltransfera	se,	mitochondrial
positive regulation of peptidyl-serine phospho	ryl	ation [GO:0033138]
Il6 interleukin 6
positive regulation of peptidyl-tyrosine phosp	hor	ylation [GO:0050731]
Il6 interleukin 6
positive regulation of synaptic transmission [	GO:	0050806]
Slc1a3 solute carrier family 1 (glial hig	h a	ffinity glutamate transporter), member 3
positive regulation of T cell proliferation [G	O:0	042102]
Dnaja3 DnaJ (Hsp40) homolog, subfamily A,	me	mber 3
positive regulation of T-helper 2 cell differe	nti	ation [GO:0045630]
Il6 interleukin 6
positive regulation of transcription [GO:00459	41]
Psmd9 proteasome (prosome, macropain) 26	S s	ubunit, non-ATPase, 9
positive regulation of transcription from RNA	pol	ymerase II promoter [GO:0045944]
Atoh1 atonal homolog 1 (Drosophila)
Il6 interleukin 6
Pus1 pseudouridine synthase 1
Solt SoxLZ/Sox6 leucine zipper binding	pro	tein in testis
Surb7 SRB7 (suppressor of RNA polymerase	B)	homolog (S. cerevisiae)
positive regulation of transcription, DNA-depe	nde	nt [GO:0045893]
Il6 interleukin 6
post-translational protein modification [GO:00	436	87]
Ube2i ubiquitin-conjugating enzyme E2I
potassium ion transport [GO:0006813]
Kcnrg potassium channel regulator
Slc12a6 solute carrier family 12, member 6
protein amino acid autophosphorylation [GO:004	677	7]
Eif2ak1 eukaryotic translation initiation	fac	tor 2 alpha kinase 1
protein amino acid dephosphorylation [GO:00064	70]
Dusp13 dual specificity phosphatase 13
Ptpra protein tyrosine phosphatase, rece	pto	r type, A
protein amino acid O-linked glycosylation [GO:	0	6493]
Galnt7 UDP-N-acetyl-alpha-D-galactosamine	: p	olypeptide N-acetylgalactosaminyltransferase 7
protein amino acid phosphorylation [GO:0006468	]
2410146L05RikRIKEN cDNA 2410146L05 gene
4931427P12RikRIKEN cDNA 4931427P12 gene
Dyrk1b dual-specificity tyrosine-(Y)-phos	pho	rylation regulated kinase 1b
Eif2ak1 eukaryotic translation initiation	fac	tor 2 alpha kinase 1
Mak male germ cell-associated kinase
Nek2 NIMA (never in mitosis gene a)-rel	ate	d expressed kinase 2
Prkcz protein kinase C, zeta
Ptpra protein tyrosine phosphatase, rece	pto	r type, A
Riok3 RIO kinase 3 (yeast)
Tssk4 testis-specific serine kinase 4
protein catabolic process [GO:0030163]
Lnpep leucyl/cystinyl aminopeptidase
protein folding [GO:0006457]
Dnaja3 DnaJ (Hsp40) homolog, subfamily A,	me	mber 3
Ppic peptidylprolyl isomerase C
protein heterotetramerization [GO:0051290]
Pdss1 prenyl (solanesyl) diphosphate syn	tha	se, subunit 1
protein homooligomerization [GO:0051260]
Pick1 protein interacting with C kinase	1
protein kinase cascade [GO:0007243]
Pick1 protein interacting with C kinase	1
protein metabolic process [GO:0019538]
Egln1 EGL nine homolog 1 (C. elegans)
Plod2 procollagen lysine, 2-oxoglutarate	-5	dioxygenase 2
protein modification process [GO:0006464]
Herc2 hect (homologous to the E6-AP (UBE	3A)	carboxyl terminus) domain and RCC1 (CHC1)-like domain (RLD) 2
Ube1c ubiquitin-activating enzyme E1C
protein neddylation [GO:0045116]
Ube1c ubiquitin-activating enzyme E1C
protein processing [GO:0016485]
Dync2h1 dynein cytoplasmic 2 heavy chain 1
protein targeting [GO:0006605]
Pick1 protein interacting with C kinase	1
protein transport [GO:0015031]
Copa coatomer protein complex subunit a	lph	a
Copb2 coatomer protein complex, subunit	bet	a 2 (beta prime)
Gdi1 guanosine diphosphate (GDP) dissoc	iat	ion inhibitor 1
Nup37 nucleoporin 37
Sec22a SEC22 vesicle trafficking protein-	lik	e A (S. cerevisiae)
Stxbp2 syntaxin binding protein 2
Tom1l2 target of myb1-like 2 (chicken)
protein ubiquitination [GO:0016567]
1110014D18RikRIKEN cDNA 1110014D18 gene
Herc2 hect (homologous to the E6-AP (UBE	3A)	carboxyl terminus) domain and RCC1 (CHC1)-like domain (RLD) 2
Rbbp6 retinoblastoma binding protein 6
proteolysis [GO:0006508]
Casp6 caspase 6
Cradd CASP2 and RIPK1 domain containing	ada	ptor with death domain
Dpp3 dipeptidylpeptidase 3
Lnpep leucyl/cystinyl aminopeptidase
Masp2 mannan-binding lectin serine pepti	das	e 2
Mmp1b matrix metallopeptidase 1b (inters	tit	ial collagenase)
Mmp7 matrix metallopeptidase 7
Prepl prolyl endopeptidase-like
Prss21 protease, serine, 21
proton transport [GO:0015992]
Atp6v0a2 ATPase, H+ transporting, lysosomal	V0	subunit A2
Atp6v0b ATPase, H+ transporting, lysosomal	V0	subunit B
Nnt nicotinamide nucleotide transhydro	gen	ase
pseudouridine synthesis [GO:0001522]
Pus1 pseudouridine synthase 1
Rpusd1 RNA pseudouridylate synthase domai	n c	ontaining 1
pyridine nucleotide biosynthetic process [GO:0	19	363]
Naprt1 nicotinate phosphoribosyltransfera	se	domain containing 1
pyrimidine nucleotide biosynthetic process [GO	:00	06221]
Cmpk cytidylate kinase
Rac protein signal transduction [GO:0016601]
Eps8l1 EPS8-like 1
receptor clustering [GO:0043113]
Pick1 protein interacting with C kinase	1
regulation of actin filament polymerization [G	O:0	030833]
Actr3b ARP3 actin-related protein 3 homol	og	B (yeast)
regulation of apoptosis [GO:0042981]
Casp6 caspase 6
Cradd CASP2 and RIPK1 domain containing	ada	ptor with death domain
regulation of ARF GTPase activity [GO:0032312]
Centa2 centaurin, alpha 2
regulation of blood vessel size [GO:0050880]
Kng1 kininogen 1
regulation of cell adhesion [GO:0030155]
Prlr prolactin receptor
regulation of cell cycle [GO:0051726]
Ube1c ubiquitin-activating enzyme E1C
regulation of cell proliferation [GO:0042127]
Il6 interleukin 6
Mmp7 matrix metallopeptidase 7
regulation of cell shape [GO:0008360]
Palmd palmdelphin
regulation of cytokine production [GO:0001817]
Zbtb32 zinc finger and BTB domain contain	ing	32
regulation of epithelial cell differentiation	[GO	:0030856]
Prlr prolactin receptor
regulation of GTPase activity [GO:0043087]
Gdi1 guanosine diphosphate (GDP) dissoc	iat	ion inhibitor 1
regulation of inflammatory response [GO:005072	7]
Scgb1a1 secretoglobin, family 1A, member 1	(u	teroglobin)
regulation of JAK-STAT cascade [GO:0046425]
Statip1 signal transducer and activator of	tr	anscription interacting protein 1
regulation of mRNA stability [GO:0043488]
Scgb1a1 secretoglobin, family 1A, member 1	(u	teroglobin)
regulation of neuron differentiation [GO:00456	64]
Atoh1 atonal homolog 1 (Drosophila)
regulation of peptidyl-tyrosine phosphorylatio	n [	GO:0050730]
Egf epidermal growth factor
regulation of protein metabolic process [GO:00	512	46]
Ube2i ubiquitin-conjugating enzyme E2I
regulation of Rho protein signal transduction	[GO	:0035023]
Fgd4 FYVE, RhoGEF and PH domain contain	ing	4
regulation of synapse structure and activity [	GO:	0050803]
Pick1 protein interacting with C kinase	1
regulation of transcription [GO:0045449]
Atoh1 atonal homolog 1 (Drosophila)
Cdc5l cell division cycle 5-like (S. pom	be)
Jrk jerky
Tcf23 transcription factor 23
regulation of transcription from RNA polymeras	e I	I promoter [GO:0006357]
Ifnar2 interferon (alpha and beta) recept	or	2
regulation of transcription, DNA-dependent [GO	:00	06355]
4921520P21RikRIKEN cDNA 4921520P21 gene
Arid5a AT rich interactive domain 5A (Mrf	1 l	ike)
Atoh1 atonal homolog 1 (Drosophila)
Ccnl2 cyclin L2
Cdc5l cell division cycle 5-like (S. pom	be)
Gtf2h5 general transcription factor IIH,	pol	ypeptide 5
Phb2 prohibitin 2
Pnrc2 proline-rich nuclear receptor coac	tiv	ator 2
Rreb1 ras responsive element binding pro	tei	n 1
Rsc1a1 regulatory solute carrier protein,	fa	mily 1, member 1
Snip1 Smad nuclear interacting protein 1
Statip1 signal transducer and activator of	tr	anscription interacting protein 1
Surb7 SRB7 (suppressor of RNA polymerase	B)	homolog (S. cerevisiae)
Wbp7 WW domain binding protein 7
Zbtb32 zinc finger and BTB domain contain	ing	32
Zfp414 zinc finger protein 414
Zfp509 zinc finger protein 509
regulation of translation [GO:0006417]
Eif2ak1 eukaryotic translation initiation	fac	tor 2 alpha kinase 1
regulation of Wnt receptor signaling pathway [	GO:	0030111]
Dkk1 dickkopf homolog 1 (Xenopus laevis	)
response to amino acid stimulus [GO:0043200]
Slc1a3 solute carrier family 1 (glial hig	h a	ffinity glutamate transporter), member 3
response to antibiotic [GO:0046677]
Slc1a3 solute carrier family 1 (glial hig	h a	ffinity glutamate transporter), member 3
response to cold [GO:0009409]
Rbm3 RNA binding motif protein 3
response to DNA damage stimulus [GO:0006974]
1110014D18RikRIKEN cDNA 1110014D18 gene
Gtf2h5 general transcription factor IIH,	pol	ypeptide 5
Lig1 ligase I, DNA, ATP-dependent
Poln DNA polymerase N
response to drug [GO:0042493]
Slc1a3 solute carrier family 1 (glial hig	h a	ffinity glutamate transporter), member 3
response to inorganic substance [GO:0010035]
Slc1a3 solute carrier family 1 (glial hig	h a	ffinity glutamate transporter), member 3
response to light stimulus [GO:0009416]
Slc1a3 solute carrier family 1 (glial hig	h a	ffinity glutamate transporter), member 3
response to pheromone [GO:0019236]
V1ra3 vomeronasal 1 receptor, A3
V1ra4 vomeronasal 1 receptor, A4
V1ra5 vomeronasal 1 receptor, A5
V1ra6 vomeronasal 1 receptor, A6
V1rb1 vomeronasal 1 receptor, B1
V1rb3 vomeronasal 1 receptor, B3
V1rb4 vomeronasal 1 receptor, B4
V1rb8 vomeronasal 1 receptor, B8
response to retinoic acid [GO:0032526]
Adh1 alcohol dehydrogenase 1 (class I)
response to steroid hormone stimulus [GO:00485	45]
Adh1 alcohol dehydrogenase 1 (class I)
response to stimulus [GO:0050896]
Olfr474 olfactory receptor 474
Rlbp1 retinaldehyde binding protein 1
response to stress [GO:0006950]
Eif2ak1 eukaryotic translation initiation	fac	tor 2 alpha kinase 1
response to testosterone stimulus [GO:0033574]
Adh1 alcohol dehydrogenase 1 (class I)
response to toxin [GO:0009636]
Ddc dopa decarboxylase
response to unfolded protein [GO:0006986]
Derl2 Der1-like domain family, member 2
response to wounding [GO:0009611]
Slc1a3 solute carrier family 1 (glial hig	h a	ffinity glutamate transporter), member 3
retinoic acid metabolic process [GO:0042573]
Adh1 alcohol dehydrogenase 1 (class I)
retinoid metabolic process [GO:0001523]
Adh1 alcohol dehydrogenase 1 (class I)
retinol metabolic process [GO:0042572]
Adh1 alcohol dehydrogenase 1 (class I)
ribosome assembly [GO:0042255]
Nip7 nuclear import 7 homolog (S. cerev	isi	ae)
ribosome biogenesis [GO:0042254]
1110008B24RikRIKEN cDNA 1110008B24 gene
Emg1 EMG1 nucleolar protein homolog (S.	ce	revisiae)
Nip7 nuclear import 7 homolog (S. cerev	isi	ae)
Rcl1 RNA terminal phosphate cyclase-lik	e 1
RNA splicing [GO:0008380]
0610040D20RikRIKEN cDNA 0610040D20 gene
Cdc5l cell division cycle 5-like (S. pom	be)
Eftud2 elongation factor Tu GTP binding d	oma	in containing 2
RNA-dependent DNA replication [GO:0006278]
Tert telomerase reverse transcriptase
rRNA processing [GO:0006364]
1110008B24RikRIKEN cDNA 1110008B24 gene
Emg1 EMG1 nucleolar protein homolog (S.	ce	revisiae)
Rcl1 RNA terminal phosphate cyclase-lik	e 1
salivary gland morphogenesis [GO:0007435]
Il6 interleukin 6
sebaceous gland cell differentiation [GO:00019	49]
Gsdm3 gasdermin 3
sensory perception of chemical stimulus [GO:00	76	06]
V1ra3 vomeronasal 1 receptor, A3
V1ra4 vomeronasal 1 receptor, A4
V1ra5 vomeronasal 1 receptor, A5
V1ra6 vomeronasal 1 receptor, A6
V1rb1 vomeronasal 1 receptor, B1
V1rb3 vomeronasal 1 receptor, B3
V1rb4 vomeronasal 1 receptor, B4
V1rb8 vomeronasal 1 receptor, B8
sensory perception of smell [GO:0007608]
Olfr1324 olfactory receptor 1324
Olfr1383 olfactory receptor 1383
Olfr1386 olfactory receptor 1386
Olfr1388 olfactory receptor 1388
Olfr1393 olfactory receptor 1393
Olfr1514 olfactory receptor 1514
Olfr215 olfactory receptor 215
Olfr221 olfactory receptor 221
Olfr352 olfactory receptor 352
Olfr474 olfactory receptor 474
Olfr514 olfactory receptor 514
Olfr547 olfactory receptor 547
Olfr589 olfactory receptor 589
Olfr784 olfactory receptor 784
Olfr94 olfactory receptor 94
sensory perception of sound [GO:0007605]
Slc1a3 solute carrier family 1 (glial hig	h a	ffinity glutamate transporter), member 3
signal transduction [GO:0007165]
C3ar1 complement component 3a receptor 1
Cradd CASP2 and RIPK1 domain containing	ada	ptor with death domain
Depdc1b DEP domain containing 1B
Fgl1 fibrinogen-like protein 1
Fprl1 formyl peptide receptor-like 1
Gnb5 guanine nucleotide binding protein	, b	eta 5
Gpr135 G protein-coupled receptor 135
Gpr19 G protein-coupled receptor 19
Gpr41 G protein-coupled receptor 41
Mrgpra4 MAS-related GPR, member A4
Olfr474 olfactory receptor 474
Oxgr1 oxoglutarate (alpha-ketoglutarate)	re	ceptor 1
Pcp2 Purkinje cell protein 2 (L7)
Phb2 prohibitin 2
Traip TRAF-interacting protein
V1ra3 vomeronasal 1 receptor, A3
V1ra4 vomeronasal 1 receptor, A4
V1ra5 vomeronasal 1 receptor, A5
V1ra6 vomeronasal 1 receptor, A6
V1rb1 vomeronasal 1 receptor, B1
V1rb3 vomeronasal 1 receptor, B3
V1rb4 vomeronasal 1 receptor, B4
V1rb8 vomeronasal 1 receptor, B8
skeletal muscle development [GO:0007519]
Tcf23 transcription factor 23
small GTPase mediated signal transduction [GO:	0	7264]
Dnaja3 DnaJ (Hsp40) homolog, subfamily A,	me	mber 3
sodium ion transport [GO:0006814]
Slc12a6 solute carrier family 12, member 6
Slc38a1 solute carrier family 38, member 1
sperm motility [GO:0030317]
4931427P12RikRIKEN cDNA 4931427P12 gene
spermatogenesis [GO:0007283]
Herc2 hect (homologous to the E6-AP (UBE	3A)	carboxyl terminus) domain and RCC1 (CHC1)-like domain (RLD) 2
Msh4 mutS homolog 4 (E. coli)
Prss21 protease, serine, 21
Tssk4 testis-specific serine kinase 4
steroid biosynthetic process [GO:0006694]
Fdps farnesyl diphosphate synthetase
sterol biosynthetic process [GO:0016126]
Fdps farnesyl diphosphate synthetase
synapsis [GO:0007129]
Msh4 mutS homolog 4 (E. coli)
T cell differentiation in the thymus [GO:00330	77]
Dnaja3 DnaJ (Hsp40) homolog, subfamily A,	me	mber 3
T cell proliferation [GO:0042098]
Zbtb32 zinc finger and BTB domain contain	ing	32
taurine metabolic process [GO:0019530]
Cdo1 cysteine dioxygenase 1, cytosolic
transcription [GO:0006350]
4921520P21RikRIKEN cDNA 4921520P21 gene
Arid5a AT rich interactive domain 5A (Mrf	1 l	ike)
Atoh1 atonal homolog 1 (Drosophila)
Ccnl2 cyclin L2
Cdc5l cell division cycle 5-like (S. pom	be)
Gtf2h5 general transcription factor IIH,	pol	ypeptide 5
Phb2 prohibitin 2
Pnrc2 proline-rich nuclear receptor coac	tiv	ator 2
Rreb1 ras responsive element binding pro	tei	n 1
Rsc1a1 regulatory solute carrier protein,	fa	mily 1, member 1
Statip1 signal transducer and activator of	tr	anscription interacting protein 1
Surb7 SRB7 (suppressor of RNA polymerase	B)	homolog (S. cerevisiae)
Twistnb TWIST neighbor
Wbp7 WW domain binding protein 7
Zbtb32 zinc finger and BTB domain contain	ing	32
Zfp414 zinc finger protein 414
Zfp509 zinc finger protein 509
transcription from RNA polymerase II promoter	[GO	:0006366]
Surb7 SRB7 (suppressor of RNA polymerase	B)	homolog (S. cerevisiae)
translation [GO:0006412]
Eftud1 elongation factor Tu GTP binding d	oma	in containing 1
Mrpl48 mitochondrial ribosomal protein L4	8
Rarsl arginyl-tRNA synthetase-like
Rbm3 RNA binding motif protein 3
Wars2 tryptophanyl tRNA synthetase 2 (mi	toc	hondrial)
transmembrane transport [GO:0055085]
Slc2a12 solute carrier family 2 (facilitat	ed	glucose transporter), member 12
transport [GO:0006810]
Abcg2 ATP-binding cassette, sub-family G	(W	HITE), member 2
Apoc2 apolipoprotein C-II
Apoc4 apolipoprotein C-IV
Atp6v0a2 ATPase, H+ transporting, lysosomal	V0	subunit A2
Atp6v0b ATPase, H+ transporting, lysosomal	V0	subunit B
Copa coatomer protein complex subunit a	lph	a
Copb2 coatomer protein complex, subunit	bet	a 2 (beta prime)
Cybasc3 cytochrome b, ascorbate dependent	3
Fabp1 fatty acid binding protein 1, live	r
Ndufa3 NADH dehydrogenase (ubiquinone) 1	alp	ha subcomplex, 3
Ndufb11 NADH dehydrogenase (ubiquinone) 1	bet	a subcomplex, 11
Nup37 nucleoporin 37
Rlbp1 retinaldehyde binding protein 1
Sec22a SEC22 vesicle trafficking protein-	lik	e A (S. cerevisiae)
Slc12a6 solute carrier family 12, member 6
Slc1a3 solute carrier family 1 (glial hig	h a	ffinity glutamate transporter), member 3
Slc22a13 solute carrier family 22 (organic	cat	ion transporter), member 13
Slc2a12 solute carrier family 2 (facilitat	ed	glucose transporter), member 12
Slc30a10 solute carrier family 30, member 1	0
Slc38a1 solute carrier family 38, member 1
Slc39a6 solute carrier family 39 (metal io	n t	ransporter), member 6
Slc40a1 solute carrier family 40 (iron-reg	ula	ted transporter), member 1
Stxbp2 syntaxin binding protein 2
Tmed6 transmembrane emp24 protein transp	ort	domain containing 6
Tom1l2 target of myb1-like 2 (chicken)
Vmd2l3 vitelliform macular dystrophy 2-li	ke	3
tRNA aminoacylation for protein translation [G	O:0	006418]
Rarsl arginyl-tRNA synthetase-like
Wars2 tryptophanyl tRNA synthetase 2 (mi	toc	hondrial)
tRNA processing [GO:0008033]
Elac2 elaC homolog 2 (E. coli)
Pus1 pseudouridine synthase 1
tRNA pseudouridine synthesis [GO:0031119]
Pus1 pseudouridine synthase 1
tryptophanyl-tRNA aminoacylation [GO:0006436]
Wars2 tryptophanyl tRNA synthetase 2 (mi	toc	hondrial)
ubiquinone biosynthetic process [GO:0006744]
Pdss1 prenyl (solanesyl) diphosphate syn	tha	se, subunit 1
ubiquitin-dependent protein catabolic process	[GO	:0006511]
1110014D18RikRIKEN cDNA 1110014D18 gene
2810055G22RikRIKEN cDNA 2810055G22 gene
Fbxo3 F-box only protein 3
Herc2 hect (homologous to the E6-AP (UBE	3A)	carboxyl terminus) domain and RCC1 (CHC1)-like domain (RLD) 2
Rnf5 ring finger protein 5
Ube1c ubiquitin-activating enzyme E1C
Ube2i ubiquitin-conjugating enzyme E2I
Ufd1l ubiquitin fusion degradation 1 lik	e
urea cycle [GO:0000050]
Arg1 arginase 1, liver
UTP biosynthetic process [GO:0006228]
Nme2 expressed in non-metastatic cells	2,	protein
vasculogenesis [GO:0001570]
Wars2 tryptophanyl tRNA synthetase 2 (mi	toc	hondrial)
vasodilation [GO:0042311]
Kng1 kininogen 1
vesicle docking during exocytosis [GO:0006904]
Stxbp2 syntaxin binding protein 2
vesicle-mediated transport [GO:0016192]
Copa coatomer protein complex subunit a	lph	a
Copb2 coatomer protein complex, subunit	bet	a 2 (beta prime)
Sec22a SEC22 vesicle trafficking protein-	lik	e A (S. cerevisiae)
Stxbp2 syntaxin binding protein 2
visual perception [GO:0007601]
Rlbp1 retinaldehyde binding protein 1
Wnt receptor signaling pathway [GO:0016055]
Dkk1 dickkopf homolog 1 (Xenopus laevis	)
Sfrp4 secreted frizzled-related sequence	pr	otein 4
zinc ion transport [GO:0006829]
Slc30a10 solute carrier family 30, member 1	0
Slc39a6 solute carrier family 39 (metal io	n t	ransporter), member 6

## Sheet: ES_ K4K27_only GO_LIST
GO terms and list of genes enriched in H3K4/K27me3 in the ICM only or in ESCs only:
H3K4/K27me3 genes specific to ESCs
'de novo' posttranslational protein folding [GO:0051084]
Sep15 selenoprotein
acetyl-CoA biosynthetic process [GO:0006085]
Acss2 acyl-CoA synthetase short-chain family member 2
acetyl-CoA metabolic process [GO:0006084]
Acot12 acyl-CoA thioesterase 12
acrosome reaction [GO:0007340]
Syt6 synaptotagmin VI
actin cytoskeleton organization [GO:0030036]
6330505N24RikRIKEN cDNA 6330505N24 gene
Aps adaptor protein with pleckstrin homology and src
Daam2 dishevelled associated activator of morphogenesis 2
Nf1 neurofibromatosis 1
actin filament organization [GO:0007015]
Arhgap6 Rho GTPase activating protein 6
actin filament-based movement [GO:0030048]
Waspip Wiskott-Aldrich syndrome protein interacting protein
action potential propagation [GO:0019227]
Cacnb4 calcium channel, voltage-dependent, beta 4 subunit
activated T cell apoptosis [GO:0006924]
Tgfb2 transforming growth factor, beta 2
activated T cell proliferation [GO:0050798]
Satb1 special AT-rich sequence binding protein 1
activation of adenylate cyclase activity [GO:0007190]
Calca calcitonin/calcitonin-related polypeptide, alpha
Gnal guanine nucleotide binding protein, alpha stimulating, olfactory type
activation of MAPK activity [GO:0000187]
Cspg4 chondroitin sulfate proteoglycan 4
Frs2 fibroblast growth factor receptor substrate 2
Grm1 glutamate receptor, metabotropic 1
activation of MAPKK activity [GO:0000186]
Cart cocaine and amphetamine regulated transcript
Fgf2 fibroblast growth factor 2
Grm1 glutamate receptor, metabotropic 1
activation of protein kinase C activity [GO:0007205]
Dgkg diacylglycerol kinase, gamma
Sphk1 sphingosine kinase 1
acyl-CoA metabolic process [GO:0006637]
Acot3 acyl-CoA thioesterase 3
adenohypophysis development [GO:0021984]
Gsh1 genomic screened homeo box 1
adenosine receptor signaling pathway [GO:0001973]
Adcy5 adenylate cyclase 5
adrenal gland development [GO:0030325]
Nf1 neurofibromatosis 1
adult feeding behavior [GO:0008343]
Cart cocaine and amphetamine regulated transcript
adult locomotory behavior [GO:0008344]
Atp1a3 ATPase, Na+/K+ transporting, alpha 3 polypeptide
Drd4 dopamine receptor 4
Grin2d glutamate receptor, ionotropic, NMDA2D (epsilon 4)
Hoxb8 homeo box B8
Hoxd10 homeo box D10
adult walking behavior [GO:0007628]
Cacnb4 calcium channel, voltage-dependent, beta 4 subunit
alveolus development [GO:0048286]
Kdr kinase insert domain protein receptor
amino acid biosynthetic process [GO:0008652]
Cbs cystathionine beta-synthase
Nags N-acetylglutamate synthase
amino acid transport [GO:0006865]
Slc38a3 solute carrier family 38, member 3
Slc6a7 solute carrier family 6 (neurotransmitter transporter, L-proline), member 7
Slc7a10 solute carrier family 7 (cationic amino acid transporter, y+ system), member 10
anatomical structure development [GO:0048856]
Barx1 BarH-like homeobox 1
Wnt4 wingless-related MMTV integration site 4
Wnt9a wingless-type MMTV integration site 9A
anatomical structure formation [GO:0048646]
Foxa2 forkhead box A2
Hoxb1 homeo box B1
Lhx1 LIM homeobox protein 1
Titf1 thyroid transcription factor 1
anatomical structure morphogenesis [GO:0009653]
Foxa2 forkhead box A2
Hoxa13 homeo box A13
Hoxb1 homeo box B1
Lhx1 LIM homeobox protein 1
Onecut2 one cut domain, family member 2
Ret ret proto-oncogene
T brachyury
angiogenesis [GO:0001525]
Arhgap24 Rho GTPase activating protein 24
Cspg4 chondroitin sulfate proteoglycan 4
Fgf2 fibroblast growth factor 2
Kdr kinase insert domain protein receptor
Meox2 mesenchyme homeobox 2
Plcd3 phospholipase C, delta 3
Sox18 SRY-box containing gene 18
Thy1 thymus cell antigen 1, theta
Vash1 vasohibin 1
anterior commissure morphogenesis [GO:0021960]
Nr2e1 nuclear receptor subfamily 2, group E, member 1
anterior neuropore closure [GO:0021506]
Tcfap2a transcription factor AP-2, alpha
anterior/posterior pattern formation [GO:0009952]
Barx1 BarH-like homeobox 1
Cart1 cartilage homeo protein 1
Emx2 empty spiracles homolog 2 (Drosophila)
Foxa2 forkhead box A2
Grsf1 G-rich RNA sequence binding factor 1
Hoxa10 homeo box A10
Hoxb1 homeo box B1
Hoxb2 homeo box B2
Hoxb4 homeo box B4
Hoxb5 homeo box B5
Hoxb6 homeo box B6
Hoxb7 homeo box B7
Hoxb8 homeo box B8
Hoxb9 homeo box B9
Hoxc11 homeo box C11
Hoxc8 homeo box C8
Hoxd10 homeo box D10
Hoxd4 homeo box D4
Lhx1 LIM homeobox protein 1
Neurod1 neurogenic differentiation 1
Nr2f2 nuclear receptor subfamily 2, group F, member 2
Pax6 paired box gene 6
Ring1 ring finger protein 1
T brachyury
Zbtb16 zinc finger and BTB domain containing 16
anti-apoptosis [GO:0006916]
Eef1a2 eukaryotic translation elongation factor 1 alpha 2
Foxc1 forkhead box C1
antigen processing and presentation [GO:0019882]
H2-Q7 histocompatibility 2, Q region locus 7
H2-Q8 histocompatibility 2, Q region locus 8
antigen processing and presentation of endogenous peptide antigen via MHC class I [GO:0019885]
H2-Q1 histocompatibility 2, Q region locus 1
antigen processing and presentation of exogenous antigen [GO:0019884]
Psme1 proteasome (prosome, macropain) 28 subunit, alpha
antigen processing and presentation of peptide antigen via MHC class I [GO:0002474]
H2-Q1 histocompatibility 2, Q region locus 1
H2-Q7 histocompatibility 2, Q region locus 7
H2-Q8 histocompatibility 2, Q region locus 8
antigen receptor-mediated signaling pathway [GO:0050851]
Aps adaptor protein with pleckstrin homology and src
apoptosis [GO:0006915]
5830484A20RikRIKEN cDNA 5830484A20 gene
Ahr aryl-hydrocarbon receptor
Bcl2l11 BCL2-like 11 (apoptosis facilitator)
Cideb cell death-inducing DNA fragmentation factor, alpha subunit-like effector B
Elmo2 engulfment and cell motility 2, ced-12 homolog (C. elegans)
Epo erythropoietin
Fgf2 fibroblast growth factor 2
Ifnz interferon zeta
Lgals12 lectin, galactose binding, soluble 12
Ngfr nerve growth factor receptor (TNFR superfamily, member 16)
Pdcd1 programmed cell death 1
Perp PERP, TP53 apoptosis effector
Rnf130 ring finger protein 130
Siah2 seven in absentia 2
Tieg3 TGFB inducible early growth response 3
Tnfaip3 tumor necrosis factor, alpha-induced protein 3
Unc5b unc-5 homolog B (C. elegans)
arginine biosynthetic process [GO:0006526]
Nags N-acetylglutamate synthase
artery morphogenesis [GO:0048844]
Foxc1 forkhead box C1
Nf1 neurofibromatosis 1
associative learning [GO:0008306]
Drd5 dopamine receptor 5
Neurod2 neurogenic differentiation 2
ATP biosynthetic process [GO:0006754]
Atp13a2 ATPase type 13A2
Atp1a3 ATPase, Na+/K+ transporting, alpha 3 polypeptide
Atp4a ATPase, H+/K+ exchanging, gastric, alpha polypeptide
ATP hydrolysis coupled proton transport [GO:0015991]
Atp4a ATPase, H+/K+ exchanging, gastric, alpha polypeptide
auditory receptor cell fate commitment [GO:0009912]
Dll1 delta-like 1 (Drosophila)
autonomic nervous system development [GO:0048483]
Gbx2 gastrulation brain homeobox 2
axon cargo transport [GO:0008088]
Klc2 kinesin light chain 2
axon ensheathment [GO:0008366]
Cldn11 claudin 11
axon guidance [GO:0007411]
Ephb1 Eph receptor B1
Gbx2 gastrulation brain homeobox 2
Neurog2 neurogenin 2
Ngfr nerve growth factor receptor (TNFR superfamily, member 16)
Pax6 paired box gene 6
Reln reelin
Robo1 roundabout homolog 1 (Drosophila)
Robo2 roundabout homolog 2 (Drosophila)
Robo3 roundabout homolog 3 (Drosophila)
Tgfb2 transforming growth factor, beta 2
Titf1 thyroid transcription factor 1
Zfp312 zinc finger protein 312
axon midline choice point recognition [GO:0016199]
Foxg1 forkhead box G1
axon regeneration [GO:0031103]
Rtn4rl2 reticulon 4 receptor-like 2
axonal fasciculation [GO:0007413]
Zfp312 zinc finger protein 312
axonogenesis [GO:0007409]
Ntng2 netrin G2
Pax6 paired box gene 6
Rtn4r reticulon 4 receptor
Slitrk1 SLIT and NTRK-like family, member 1
B cell apoptosis [GO:0001783]
Bcl2l11 BCL2-like 11 (apoptosis facilitator)
B cell differentiation [GO:0030183]
Ifnz interferon zeta
B cell homeostasis [GO:0001782]
Bcl2l11 BCL2-like 11 (apoptosis facilitator)
Ikbkb inhibitor of kappaB kinase beta
B-1 B cell homeostasis [GO:0001922]
Aps adaptor protein with pleckstrin homology and src
barbed-end actin filament capping [GO:0051016]
Spnb1 spectrin beta 1
behavior [GO:0007610]
Npas3 neuronal PAS domain protein 3
Nr2e1 nuclear receptor subfamily 2, group E, member 1
behavioral fear response [GO:0001662]
Grik2 glutamate receptor, ionotropic, kainate 2 (beta 2)
Neurod2 neurogenic differentiation 2
behavioral response to cocaine [GO:0048148]
Drd4 dopamine receptor 4
binding of sperm to zona pellucida [GO:0007339]
Arsa arylsulfatase A
biological_process [GO:0008150]
Acbd4 acyl-Coenzyme A binding domain containing 4
Acpp acid phosphatase, prostate
Antxr2 anthrax toxin receptor 2
Apc2 adenomatosis polyposis coli 2
Arhgap24 Rho GTPase activating protein 24
Arl9 ADP-ribosylation factor-like 9
Arpp21 cyclic AMP-regulated phosphoprotein, 21
C1ql1 complement component 1, q subcomponent-like 1
C1qtnf4 C1q and tumor necrosis factor related protein 4
Cbln4 cerebellin 4 precursor protein
Ccl21c chemokine (C-C motif) ligand 21c (leucine)
Cnnm4 cyclin M4
Col25a1 procollagen, type XXV, alpha 1
Col27a1 procollagen, type XXVII, alpha 1
Coro6 coronin, actin binding protein 6
Cpne7 copine VII
Cuedc1 CUE domain containing 1
Daam2 dishevelled associated activator of morphogenesis 2
Disc1 disrupted in schizophrenia 1
Dmrt3 doublesex and mab-3 related transcription factor 3
Dpp10 dipeptidylpeptidase 10
Elmo2 engulfment and cell motility 2, ced-12 homolog (C. elegans)
Elmod1 ELMO domain containing 1
Epsti1 epithelial stromal interaction 1 (breast)
Fev FEV (ETS oncogene family)
Fgfr1op Fgfr1 oncogene partner
Galp galanin-like peptide precursor
Gbf1 golgi-specific brefeldin A-resistance factor 1
H2-D4 histocompatibility 2, D region locus 4
Hapln4 hyaluronan and proteoglycan link protein 4
Hfe2 hemochromatosis type 2 (juvenile) (human homolog)
Lims2 LIM and senescent cell antigen like domains 2
LOC574405 hypothetical protein LOC574405
LOC629756 similar to WAP four-disulfide core domain 10A precursor
Mkx mohawk
Mmp28 matrix metallopeptidase 28 (epilysin)
Muc19 mucin 19
Myo18a myosin XVIIIa
Nfkbil1 nuclear factor of kappa light polypeptide gene enhancer in B-cells inhibitor-like 1
Nudt11 nudix (nucleoside diphosphate linked moiety X)-type motif 11
Olig3 oligodendrocyte transcription factor 3
Plac9 placenta specific 9
Rhox6 reproductive homeobox 6
Rhox7 reproductive homeobox 7
Sav1 salvador homolog 1 (Drosophila)
Slc23a3 solute carrier family 23 (nucleobase transporters), member 3
Tex19 testis expressed gene 19
Tmem25 transmembrane protein 25
Tsga8 testis specific gene A8
Vps16 vacuolar protein sorting 16 (yeast)
Wdr20 WD repeat domain 20
biosynthetic process [GO:0009058]
Coasy Coenzyme A synthase
Gcat glycine C-acetyltransferase (2-amino-3-ketobutyrate-coenzyme A ligase)
Nmnat2 nicotinamide nucleotide adenylyltransferase 2
blastocyst development [GO:0001824]
Eomes eomesodermin homolog (Xenopus laevis)
Tgfbr3 transforming growth factor, beta receptor III
blood circulation [GO:0008015]
Tbx20 T-box 20
blood coagulation [GO:0007596]
Gp1bb glycoprotein Ib, beta polypeptide
Il10rb interleukin 10 receptor, beta
blood vessel development [GO:0001568]
Col1a1 procollagen, type I, alpha 1
Col5a1 procollagen, type V, alpha 1
Foxc1 forkhead box C1
Sphk1 sphingosine kinase 1
Tgfb2 transforming growth factor, beta 2
Tgfbr3 transforming growth factor, beta receptor III
blood vessel morphogenesis [GO:0048514]
Itga7 integrin alpha 7
Nr2f2 nuclear receptor subfamily 2, group F, member 2
blood vessel remodeling [GO:0001974]
Foxc1 forkhead box C1
Tgfb2 transforming growth factor, beta 2
BMP signaling pathway [GO:0030509]
Msx2 homeo box, msh-like 2
Rgmb RGM domain family, member B
bone marrow development [GO:0048539]
Hoxb4 homeo box B4
bone remodeling [GO:0046849]
Enpp1 ectonucleotide pyrophosphatase/phosphodiesterase 1
Slc34a1 solute carrier family 34 (sodium phosphate), member 1
Spp2 secreted phosphoprotein 2
bone trabecula formation [GO:0060346]
Col1a1 procollagen, type I, alpha 1
brain development [GO:0007420]
Emx1 empty spiracles homolog 1 (Drosophila)
Emx2 empty spiracles homolog 2 (Drosophila)
Foxc1 forkhead box C1
Gsh2 genomic screened homeo box 2
Hmx2 H6 homeo box 2
Nf1 neurofibromatosis 1
Nr2e1 nuclear receptor subfamily 2, group E, member 1
Pax6 paired box gene 6
Reln reelin
Sphk1 sphingosine kinase 1
Titf1 thyroid transcription factor 1
branching morphogenesis of a tube [GO:0048754]
Foxa2 forkhead box A2
Kdr kinase insert domain protein receptor
Mmp14 matrix metallopeptidase 14 (membrane-inserted)
brown fat cell differentiation [GO:0050873]
Adrb1 adrenergic receptor, beta 1
C21-steroid hormone biosynthetic process [GO:0006700]
Cyp21a1 cytochrome P450, family 21, subfamily a, polypeptide 1
calcium ion homeostasis [GO:0055074]
Kdr kinase insert domain protein receptor
calcium ion transport [GO:0006816]
Cacna2d3 calcium channel, voltage-dependent, alpha2/delta subunit 3
Cacnb4 calcium channel, voltage-dependent, beta 4 subunit
Cacng5 calcium channel, voltage-dependent, gamma subunit 5
Cyp27b1 cytochrome P450, family 27, subfamily b, polypeptide 1
Nfatc1 nuclear factor of activated T-cells, cytoplasmic, calcineurin-dependent 1
Trpc5 transient receptor potential cation channel, subfamily C, member 5
calcium ion-dependent exocytosis [GO:0017156]
Rapgef4 Rap guanine nucleotide exchange factor (GEF) 4
calcium-dependent cell-cell adhesion [GO:0016339]
Pcdh1 protocadherin 1
camera-type eye development [GO:0043010]
Foxc1 forkhead box C1
Mab21l2 mab-21-like 2 (C. elegans)
Neurod1 neurogenic differentiation 1
Nr2e1 nuclear receptor subfamily 2, group E, member 1
Pax6 paired box gene 6
camera-type eye morphogenesis [GO:0048593]
Ephb1 Eph receptor B1
Nf1 neurofibromatosis 1
Ring1 ring finger protein 1
cAMP biosynthetic process [GO:0006171]
Adcy5 adenylate cyclase 5
Tifp39 tuberoinfundibular peptide of 39 residues (TIP39) preprohormone
cAMP metabolic process [GO:0046058]
Cacnb4 calcium channel, voltage-dependent, beta 4 subunit
cAMP-mediated signaling [GO:0019933]
Rapgef4 Rap guanine nucleotide exchange factor (GEF) 4
carbohydrate biosynthetic process [GO:0016051]
Chst8 carbohydrate (N-acetylgalactosamine 4-0) sulfotransferase 8
carbohydrate metabolic process [GO:0005975]
Chst8 carbohydrate (N-acetylgalactosamine 4-0) sulfotransferase 8
Dcxr dicarbonyl L-xylulose reductase
Khk ketohexokinase
Mgat4b mannoside acetylglucosaminyltransferase 4, isoenzyme B
Mgat4c mannosyl (alpha-1,3-)-glycoprotein beta-1,4-N-acetylglucosaminyltransferase, isozyme C (putative)
Pgm5 phosphoglucomutase 5
Tesp1 testicular serine protease 1
carbohydrate phosphorylation [GO:0046835]
Hk2 hexokinase 2
carbohydrate transport [GO:0008643]
Slc5a1 solute carrier family 5 (sodium/glucose cotransporter), member 1
carboxylic acid metabolic process [GO:0019752]
Gad1 glutamic acid decarboxylase 1
cardiac muscle cell proliferation [GO:0060038]
Foxc1 forkhead box C1
Tgfbr3 transforming growth factor, beta receptor III
cardiac muscle contraction [GO:0060048]
Tpm1 tropomyosin 1, alpha
cartilage condensation [GO:0001502]
Agc1 aggrecan 1
Ror2 receptor tyrosine kinase-like orphan receptor 2
Tgfb2 transforming growth factor, beta 2
cartilage development [GO:0051216]
Bmp1 bone morphogenetic protein 1
Bmp3 bone morphogenetic protein 3
Wnt5a wingless-related MMTV integration site 5A
cartilage development involved in endochondral bone morphogenesis [GO:0060351]
Col1a1 procollagen, type I, alpha 1
cation transport [GO:0006812]
Accn1 amiloride-sensitive cation channel 1, neuronal (degenerin)
Atp13a2 ATPase type 13A2
Atp1a3 ATPase, Na+/K+ transporting, alpha 3 polypeptide
Atp4a ATPase, H+/K+ exchanging, gastric, alpha polypeptide
Slc30a3 solute carrier family 30 (zinc transporter), member 3
CD4-positive, alpha beta T cell differentiation [GO:0043367]
Satb1 special AT-rich sequence binding protein 1
CD8-positive, alpha-beta T cell differentiation [GO:0043374]
Irf1 interferon regulatory factor 1
Satb1 special AT-rich sequence binding protein 1
cell adhesion [GO:0007155]
Adam12 a disintegrin and metallopeptidase domain 12 (meltrin alpha)
Agc1 aggrecan 1
Amigo2 adhesion molecule with Ig like domain 2
Astn1 astrotactin 1
Bcan brevican
Cdh20 cadherin 20
Cdh22 cadherin 22
Cdh7 cadherin 7, type 2
Cldn11 claudin 11
Clstn1 calsyntenin 1
Cntn4 contactin 4
Col15a1 procollagen, type XV
Col27a1 procollagen, type XXVII, alpha 1
Col5a1 procollagen, type V, alpha 1
Cx3cl1 chemokine (C-X3-C motif) ligand 1
Gp1bb glycoprotein Ib, beta polypeptide
Hapln1 hyaluronan and proteoglycan link protein 1
Hapln4 hyaluronan and proteoglycan link protein 4
Hnt neurotrimin
Igsf4c immunoglobulin superfamily, member 4C
Itga7 integrin alpha 7
Nell1 NEL-like 1 (chicken)
Nid1 nidogen 1
Nrp2 neuropilin 2
Parva parvin, alpha
Parvg parvin, gamma
Pcdh1 protocadherin 1
Pcdha11 protocadherin alpha 11
Pcdhac1 protocadherin alpha subfamily C, 1
Pcdhb1 protocadherin beta 1
Pcdhb10 protocadherin beta 10
Pcdhb13 protocadherin beta 13
Pcdhb14 protocadherin beta 14
Pcdhgc5 protocadherin gamma subfamily C, 5
Perp PERP, TP53 apoptosis effector
Pgm5 phosphoglucomutase 5
Pkp1 plakophilin 1
Reln reelin
Rgmb RGM domain family, member B
Spon1 spondin 1, (f-spondin) extracellular matrix protein
cell communication [GO:0007154]
9130017C17RikRIKEN cDNA 9130017C17 gene
B930037P14RikRIKEN cDNA B930037P14 gene
Dll1 delta-like 1 (Drosophila)
G431001E03RikRIKEN cDNA G431001E03 gene
Gja9 gap junction membrane channel protein alpha 9
Ihh Indian hedgehog
Nf1 neurofibromatosis 1
cell cycle [GO:0007049]
1190002H23RikRIKEN cDNA 1190002H23 gene
Ahr aryl-hydrocarbon receptor
Aurkc aurora kinase C
Bin1 bridging integrator 1
Dctn3 dynactin 3
Igsf4c immunoglobulin superfamily, member 4C
Kctd11 potassium channel tetramerisation domain containing 11
Mapk4 mitogen-activated protein kinase 4
Pmp22 peripheral myelin protein
Siah2 seven in absentia 2
Sycp1 synaptonemal complex protein 1
Vash1 vasohibin 1
cell cycle arrest [GO:0007050]
Pmp22 peripheral myelin protein
Vash1 vasohibin 1
cell death [GO:0008219]
Klk8 kallikrein 8
cell development [GO:0048468]
Foxa2 forkhead box A2
Nkx2-2 NK2 transcription factor related, locus 2 (Drosophila)
Phox2b paired-like homeobox 2b
cell differentiation [GO:0030154]
1110014F24RikRIKEN cDNA 1110014F24 gene
4932442K08RikRIKEN cDNA 4932442K08 gene
Arhgap24 Rho GTPase activating protein 24
Ascl2 achaete-scute complex homolog-like 2 (Drosophila)
Atoh7 atonal homolog 7 (Drosophila)
Bin1 bridging integrator 1
Bmp1 bone morphogenetic protein 1
Bmp3 bone morphogenetic protein 3
Cspg4 chondroitin sulfate proteoglycan 4
Dll1 delta-like 1 (Drosophila)
Dmrt3 doublesex and mab-3 related transcription factor 3
Eomes eomesodermin homolog (Xenopus laevis)
Fev FEV (ETS oncogene family)
Fgf2 fibroblast growth factor 2
Figla folliculogenesis specific basic helix-loop-helix
Frzb frizzled-related protein
Hmx2 H6 homeo box 2
Ihh Indian hedgehog
Ipf1 insulin promoter factor 1, homeodomain transcription factor
Kctd11 potassium channel tetramerisation domain containing 11
Kdr kinase insert domain protein receptor
Krtdap keratinocyte differentiation associated protein
Lhx1 LIM homeobox protein 1
Mixl1 Mix1 homeobox-like 1 (Xenopus laevis)
Myod1 myogenic differentiation 1
Ndrg2 N-myc downstream regulated gene 2
Neurod1 neurogenic differentiation 1
Neurod2 neurogenic differentiation 2
Neurog2 neurogenin 2
Ngfr nerve growth factor receptor (TNFR superfamily, member 16)
Nrp2 neuropilin 2
Ntng2 netrin G2
Ntrk2 neurotrophic tyrosine kinase, receptor, type 2
Pax6 paired box gene 6
Rasgrp1 RAS guanyl releasing protein 1
Robo1 roundabout homolog 1 (Drosophila)
Robo2 roundabout homolog 2 (Drosophila)
Robo3 roundabout homolog 3 (Drosophila)
Ror2 receptor tyrosine kinase-like orphan receptor 2
Sim1 single-minded homolog 1 (Drosophila)
Sim2 single-minded homolog 2 (Drosophila)
Tal1 T-cell acute lymphocytic leukemia 1
Wnt4 wingless-related MMTV integration site 4
Wnt5a wingless-related MMTV integration site 5A
Zfp312 zinc finger protein 312
cell differentiation in hindbrain [GO:0021533]
Foxa2 forkhead box A2
Phox2b paired-like homeobox 2b
cell division [GO:0051301]
Dctn3 dynactin 3
Sycp1 synaptonemal complex protein 1
cell fate commitment [GO:0045165]
Kdr kinase insert domain protein receptor
Neurod1 neurogenic differentiation 1
Neurog2 neurogenin 2
Nr2e1 nuclear receptor subfamily 2, group E, member 1
Onecut2 one cut domain, family member 2
Pax6 paired box gene 6
Sox8 SRY-box containing gene 8
Tal1 T-cell acute lymphocytic leukemia 1
cell fate determination [GO:0001709]
Pax6 paired box gene 6
Prox1 prospero-related homeobox 1
cell growth [GO:0016049]
Emp1 epithelial membrane protein 1
Tgfb2 transforming growth factor, beta 2
cell maturation [GO:0048469]
Ihh Indian hedgehog
Kdr kinase insert domain protein receptor
Lhx6 LIM homeobox protein 6
Sox8 SRY-box containing gene 8
cell migration [GO:0016477]
Astn1 astrotactin 1
Foxe1 forkhead box E1 (thyroid transcription factor 2)
Kdr kinase insert domain protein receptor
Mmp14 matrix metallopeptidase 14 (membrane-inserted)
cell migration involved in gastrulation [GO:0042074]
Mixl1 Mix1 homeobox-like 1 (Xenopus laevis)
cell morphogenesis involved in differentiation [GO:0000904]
Reln reelin
cell morphogenesis involved in neuron differentiation [GO:0048667]
Foxg1 forkhead box G1
cell projection organization [GO:0030030]
Tubb4 tubulin, beta 4
cell proliferation [GO:0008283]
Cspg4 chondroitin sulfate proteoglycan 4
Fgf2 fibroblast growth factor 2
Gbx2 gastrulation brain homeobox 2
Hoxb4 homeo box B4
Lhx9 LIM homeobox protein 9
Tbx20 T-box 20
Tgfb2 transforming growth factor, beta 2
Tnf tumor necrosis factor
cell proliferation in forebrain [GO:0021846]
Emx2 empty spiracles homolog 2 (Drosophila)
cell redox homeostasis [GO:0045454]
Txndc5 thioredoxin domain containing 5
cell surface receptor linked signal transduction [GO:0007166]
Fzd8 frizzled homolog 8 (Drosophila)
P2rx5 purinergic receptor P2X, ligand-gated ion channel, 5
cell volume homeostasis [GO:0006884]
Kcnn4 potassium intermediate/small conductance calcium-activated channel, subfamily N, member 4
cell wall catabolic process [GO:0016998]
Lysmd2 LysM, putative peptidoglycan-binding, domain containing 2
Lyzl4 lysozyme-like 4
cell-cell adhesion [GO:0016337]
Astn1 astrotactin 1
cell-cell signaling [GO:0007267]
Barx1 BarH-like homeobox 1
Dlgap1 discs, large (Drosophila) homolog-associated protein 1
Gja9 gap junction membrane channel protein alpha 9
Ihh Indian hedgehog
Lhx1 LIM homeobox protein 1
Wnt1 wingless-related MMTV integration site 1
Wnt4 wingless-related MMTV integration site 4
Wnt5a wingless-related MMTV integration site 5A
Wnt6 wingless-related MMTV integration site 6
Wnt9b wingless-type MMTV integration site 9B
cell-matrix adhesion [GO:0007160]
Bcl2l11 BCL2-like 11 (apoptosis facilitator)
Nid1 nidogen 1
cellular calcium ion homeostasis [GO:0006874]
Cacnb4 calcium channel, voltage-dependent, beta 4 subunit
Calca calcitonin/calcitonin-related polypeptide, alpha
Clstn1 calsyntenin 1
Gpr12 G-protein coupled receptor 12
Grik2 glutamate receptor, ionotropic, kainate 2 (beta 2)
Nucb2 nucleobindin 2
Prkca protein kinase C, alpha
cellular component organization [GO:0016043]
6330505N24RikRIKEN cDNA 6330505N24 gene
Daam2 dishevelled associated activator of morphogenesis 2
cellular extravasation [GO:0045123]
Tnf tumor necrosis factor
cellular glucose homeostasis [GO:0001678]
Cart cocaine and amphetamine regulated transcript
cellular lipid metabolic process [GO:0044255]
Nr1h3 nuclear receptor subfamily 1, group H, member 3
cellular metabolic process [GO:0044237]
Ftcd formiminotransferase cyclodeaminase
cellular process [GO:0009987]
Ndst2 N-deacetylase/N-sulfotransferase (heparan glucosaminyl) 2
Rras2 related RAS viral (r-ras) oncogene homolog 2
cellular response to extracellular stimulus [GO:0031668]
Axl AXL receptor tyrosine kinase
cellular response to starvation [GO:0009267]
Cart cocaine and amphetamine regulated transcript
central nervous system development [GO:0007417]
Gsh2 genomic screened homeo box 2
Ngfr nerve growth factor receptor (TNFR superfamily, member 16)
Reln reelin
Zbtb16 zinc finger and BTB domain containing 16
central nervous system neuron development [GO:0021954]
Foxg1 forkhead box G1
Neurog2 neurogenin 2
central nervous system projection neuron axonogenesis [GO:0021952]
Ephb1 Eph receptor B1
ceramide metabolic process [GO:0006672]
Asah3l N-acylsphingosine amidohydrolase 3-like
cerebellar granule cell differentiation [GO:0021707]
Kndc1 kinase non-catalytic C-lobe domain (KIND) containing 1
cerebellar Purkinje cell differentiation [GO:0021702]
Lhx1 LIM homeobox protein 1
cerebellum development [GO:0021549]
Gbx2 gastrulation brain homeobox 2
Lhx1 LIM homeobox protein 1
cerebral cortex development [GO:0021987]
Emx1 empty spiracles homolog 1 (Drosophila)
Nf1 neurofibromatosis 1
Nr2e1 nuclear receptor subfamily 2, group E, member 1
cerebral cortex GABAergic interneuron migration [GO:0021853]
Lhx6 LIM homeobox protein 6
cerebral cortex radially oriented cell migration [GO:0021799]
Lhx6 LIM homeobox protein 6
cerebral cortex tangential migration [GO:0021800]
Lhx6 LIM homeobox protein 6
Reln reelin
cGMP biosynthetic process [GO:0006182]
Nppc natriuretic peptide precursor type C
cGMP catabolic process [GO:0046069]
Pde5a phosphodiesterase 5A, cGMP-specific
chemotaxis [GO:0006935]
Ccl21a chemokine (C-C motif) ligand 21a
Ccl21b chemokine (C-C motif) ligand 21b
Ccl21c chemokine (C-C motif) ligand 21c (leucine)
Cmtm2a CKLF-like MARVEL transmembrane domain containing 2A
Cmtm5 CKLF-like MARVEL transmembrane domain containing 5
Cmtm8 CKLF-like MARVEL transmembrane domain containing 8
Robo1 roundabout homolog 1 (Drosophila)
Robo2 roundabout homolog 2 (Drosophila)
Robo3 roundabout homolog 3 (Drosophila)
chloride transport [GO:0006821]
Clic6 chloride intracellular channel 6
Gabrg3 gamma-aminobutyric acid (GABA-A) receptor, subunit gamma 3
cholesterol homeostasis [GO:0042632]
Npc1l1 NPC1-like 1
cholesterol metabolic process [GO:0008203]
Npc1l1 NPC1-like 1
cholesterol transport [GO:0030301]
Npc1l1 NPC1-like 1
chondrocyte development [GO:0002063]
Agc1 aggrecan 1
chondrocyte differentiation [GO:0002062]
Prkca protein kinase C, alpha
chromatin modification [GO:0016568]
2410016O06RikRIKEN cDNA 2410016O06 gene
Ring1 ring finger protein 1
Suv420h1 suppressor of variegation 4-20 homolog 1 (Drosophila)
chromatin remodeling [GO:0006338]
2410016O06RikRIKEN cDNA 2410016O06 gene
cilium assembly [GO:0042384]
Onecut2 one cut domain, family member 2
circadian rhythm [GO:0007623]
Arntl aryl hydrocarbon receptor nuclear translocator-like
Atoh7 atonal homolog 7 (Drosophila)
Mtnr1b melatonin receptor 1B
coenzyme A biosynthetic process [GO:0015937]
Coasy Coenzyme A synthase
collagen catabolic process [GO:0030574]
Mmp14 matrix metallopeptidase 14 (membrane-inserted)
Mmp16 matrix metallopeptidase 16
Mmp9 matrix metallopeptidase 9
collagen fibril organization [GO:0030199]
Agc1 aggrecan 1
Col5a1 procollagen, type V, alpha 1
Foxc1 forkhead box C1
Nf1 neurofibromatosis 1
commitment of a neuronal cell to a specific type of neuron in the forebrain [GO:0021902]
Pax6 paired box gene 6
compartment specification [GO:0007386]
Dll1 delta-like 1 (Drosophila)
cranial nerve development [GO:0021545]
Ephb1 Eph receptor B1
cyclic nucleotide biosynthetic process [GO:0009190]
Adcy5 adenylate cyclase 5
cysteine biosynthetic process [GO:0019344]
Cbs cystathionine beta-synthase
cysteine biosynthetic process from serine [GO:0006535]
Cbs cystathionine beta-synthase
cysteine biosynthetic process via cystathionine [GO:0019343]
Cbs cystathionine beta-synthase
cytokine production [GO:0001816]
Nfatc2 nuclear factor of activated T-cells, cytoplasmic, calcineurin-dependent 2
cytokine-mediated signaling pathway [GO:0019221]
Aps adaptor protein with pleckstrin homology and src
Ifnz interferon zeta
Il1rap interleukin 1 receptor accessory protein
cytoskeleton organization [GO:0007010]
Krt2-6g keratin complex 2, basic, gene 6g
Sgcb sarcoglycan, beta (dystrophin-associated glycoprotein)
D-alanine transport [GO:0042941]
Slc7a10 solute carrier family 7 (cationic amino acid transporter, y+ system), member 10
D-serine transport [GO:0042942]
Slc7a10 solute carrier family 7 (cationic amino acid transporter, y+ system), member 10
D-xylose metabolic process [GO:0042732]
Dcxr dicarbonyl L-xylulose reductase
death [GO:0016265]
Slc18a2 solute carrier family 18 (vesicular monoamine), member 2
defense response [GO:0006952]
Tnf tumor necrosis factor
defense response to bacterium [GO:0042742]
1700049M11RikRIKEN cDNA 1700049M11 gene
Tnf tumor necrosis factor
definitive erythrocyte differentiation [GO:0060318]
Tgfbr3 transforming growth factor, beta receptor III
definitive hemopoiesis [GO:0060216]
Hoxb4 homeo box B4
dendrite development [GO:0016358]
Prkg1 protein kinase, cGMP-dependent, type I
Zfp312 zinc finger protein 312
dentate gyrus development [GO:0021542]
Emx2 empty spiracles homolog 2 (Drosophila)
dephosphorylation [GO:0016311]
Ptpn5 protein tyrosine phosphatase, non-receptor type 5
Ptpre protein tyrosine phosphatase, receptor type, E
Ptprn protein tyrosine phosphatase, receptor type, N
Ptprn2 protein tyrosine phosphatase, receptor type, N polypeptide 2
detection of gravity [GO:0009590]
Otop1 otopetrin 1
detection of mechanical stimulus involved in sensory perception [GO:0050974]
Accn1 amiloride-sensitive cation channel 1, neuronal (degenerin)
detection of mechanical stimulus involved in sensory perception of pain [GO:0050966]
Grin2d glutamate receptor, ionotropic, NMDA2D (epsilon 4)
detection of temperature stimulus [GO:0016048]
Ngfr nerve growth factor receptor (TNFR superfamily, member 16)
detection of temperature stimulus involved in sensory perception of pain [GO:0050965]
Calca calcitonin/calcitonin-related polypeptide, alpha
determination of anterior/posterior axis, embryo [GO:0008595]
Frs2 fibroblast growth factor receptor substrate 2
determination of left/right symmetry [GO:0007368]
Dll1 delta-like 1 (Drosophila)
diencephalon development [GO:0021536]
Wnt1 wingless-related MMTV integration site 1
diet induced thermogenesis [GO:0002024]
Adrb1 adrenergic receptor, beta 1
DNA repair [GO:0006281]
Trp53bp1 transformation related protein 53 binding protein 1
dopamine biosynthetic process [GO:0042416]
Tgfb2 transforming growth factor, beta 2
dopamine metabolic process [GO:0042417]
Sncb synuclein, beta
dopamine receptor, adenylate cyclase activating pathway [GO:0007191]
Adcy5 adenylate cyclase 5
Gnal guanine nucleotide binding protein, alpha stimulating, olfactory type
dopamine receptor, adenylate cyclase inhibiting pathway [GO:0007195]
Adcy5 adenylate cyclase 5
Drd4 dopamine receptor 4
dorsal spinal cord development [GO:0021516]
Hoxb8 homeo box B8
dorsal/ventral axis specification [GO:0009950]
Pax6 paired box gene 6
dorsal/ventral pattern formation [GO:0009953]
Foxa2 forkhead box A2
Foxg1 forkhead box G1
Hoxb2 homeo box B2
Lhx1 LIM homeobox protein 1
Pax6 paired box gene 6
Tbx20 T-box 20
dorsoventral neural tube patterning [GO:0021904]
Foxa2 forkhead box A2
ear development [GO:0043583]
Bcl2l11 BCL2-like 11 (apoptosis facilitator)
ectoderm formation [GO:0001705]
Foxa2 forkhead box A2
Lhx1 LIM homeobox protein 1
electron transport chain [GO:0022900]
D230005D02RikRIKEN cDNA D230005D02 gene
embryo implantation [GO:0007566]
Epo erythropoietin
embryonic arm morphogenesis [GO:0035117]
Wnt9a wingless-type MMTV integration site 9A
embryonic body morphogenesis [GO:0010172]
Mab21l2 mab-21-like 2 (C. elegans)
embryonic cranial skeleton morphogenesis [GO:0048701]
Tcfap2a transcription factor AP-2, alpha
embryonic development [GO:0009790]
Krt2-4 keratin complex 2, basic, gene 4
Tpm1 tropomyosin 1, alpha
Wnt5a wingless-related MMTV integration site 5A
embryonic development ending in birth or egg hatching [GO:0009792]
Evx1 even skipped homeotic gene 1 homolog
embryonic digit morphogenesis [GO:0042733]
Hoxc11 homeo box C11
embryonic epithelial tube formation [GO:0001838]
Ret ret proto-oncogene
Wnt4 wingless-related MMTV integration site 4
embryonic forelimb morphogenesis [GO:0035115]
Hoxa13 homeo box A13
embryonic genitalia morphogenesis [GO:0030538]
Ror2 receptor tyrosine kinase-like orphan receptor 2
embryonic heart tube development [GO:0035050]
Foxc1 forkhead box C1
Tbx20 T-box 20
embryonic hindlimb morphogenesis [GO:0035116]
Zbtb16 zinc finger and BTB domain containing 16
embryonic limb morphogenesis [GO:0030326]
Cart1 cartilage homeo protein 1
Hoxa10 homeo box A10
Hoxd10 homeo box D10
Msx2 homeo box, msh-like 2
Wnt5a wingless-related MMTV integration site 5A
Zbtb16 zinc finger and BTB domain containing 16
embryonic organ morphogenesis [GO:0048562]
Foxe1 forkhead box E1 (thyroid transcription factor 2)
Neurod1 neurogenic differentiation 1
embryonic pattern specification [GO:0009880]
Sim2 single-minded homolog 2 (Drosophila)
Zbtb16 zinc finger and BTB domain containing 16
embryonic placenta development [GO:0001892]
Cited1 Cbp/p300-interacting transactivator with Glu/Asp-rich carboxy-terminal domain 1
embryonic skeletal system development [GO:0048706]
Hoxb5 homeo box B5
Hoxb6 homeo box B6
Hoxb9 homeo box B9
embryonic skeletal system morphogenesis [GO:0048704]
Cart1 cartilage homeo protein 1
Hoxb1 homeo box B1
Hoxb2 homeo box B2
Hoxb4 homeo box B4
Hoxb5 homeo box B5
Hoxb6 homeo box B6
Hoxb7 homeo box B7
Hoxb8 homeo box B8
Hoxd10 homeo box D10
Hoxd4 homeo box D4
Osr2 odd-skipped related 2 (Drosophila)
Six2 sine oculis-related homeobox 2 homolog (Drosophila)
Wnt9a wingless-type MMTV integration site 9A
endochondral ossification [GO:0001958]
Col1a1 procollagen, type I, alpha 1
endocrine pancreas development [GO:0031018]
Foxa2 forkhead box A2
Hlxb9 homeobox gene HB9
Ipf1 insulin promoter factor 1, homeodomain transcription factor
Neurod1 neurogenic differentiation 1
Nkx2-2 NK2 transcription factor related, locus 2 (Drosophila)
Onecut2 one cut domain, family member 2
endocytosis [GO:0006897]
Ap3b2 adaptor-related protein complex 3, beta 2 subunit
Arhgap27 Rho GTPase activating protein 27
Bin1 bridging integrator 1
Cav2 caveolin 2
Pacsin1 protein kinase C and casein kinase substrate in neurons 1
endoderm development [GO:0007492]
Mixl1 Mix1 homeobox-like 1 (Xenopus laevis)
Titf1 thyroid transcription factor 1
endoderm formation [GO:0001706]
Lhx1 LIM homeobox protein 1
Mixl1 Mix1 homeobox-like 1 (Xenopus laevis)
endoplasmic reticulum organization [GO:0007029]
Cav2 caveolin 2
endothelial cell differentiation [GO:0045446]
Hoxb5 homeo box B5
Kdr kinase insert domain protein receptor
Prox1 prospero-related homeobox 1
enteric nervous system development [GO:0048484]
Ret ret proto-oncogene
entrainment of circadian clock [GO:0009649]
Atoh7 atonal homolog 7 (Drosophila)
epidermis development [GO:0008544]
Krtdap keratinocyte differentiation associated protein
epithelial cell development [GO:0002064]
Onecut2 one cut domain, family member 2
epithelial cell differentiation [GO:0030855]
Barx1 BarH-like homeobox 1
Foxa2 forkhead box A2
Id3 inhibitor of DNA binding 3
Krt2-4 keratin complex 2, basic, gene 4
epithelial cell maturation [GO:0002070]
Kcne1 potassium voltage-gated channel, Isk-related subfamily, member 1
Pgr progesterone receptor
epithelial to mesenchymal transition [GO:0001837]
Nfatc1 nuclear factor of activated T-cells, cytoplasmic, calcineurin-dependent 1
erythrocyte development [GO:0048821]
Ank1 ankyrin 1, erythroid
erythrocyte differentiation [GO:0030218]
Epo erythropoietin
Tal1 T-cell acute lymphocytic leukemia 1
erythrocyte homeostasis [GO:0034101]
Hoxb6 homeo box B6
erythrocyte maturation [GO:0043249]
Epo erythropoietin
establishment of localization in cell [GO:0051649]
Prima1 proline rich membrane anchor 1
establishment or maintenance of chromatin architecture [GO:0006325]
Satb1 special AT-rich sequence binding protein 1
excretion [GO:0007588]
Amn amnionless
exocrine pancreas development [GO:0031017]
Ipf1 insulin promoter factor 1, homeodomain transcription factor
exocytosis [GO:0006887]
Cplx1 complexin 1
Nkd2 naked cuticle 2 homolog (Drosophila)
Rapgef4 Rap guanine nucleotide exchange factor (GEF) 4
Sytl4 synaptotagmin-like 4
extracellular matrix organization [GO:0030198]
Adamts20 a disintegrin-like and metallopeptidase (reprolysin type) with thrombospondin type 1 motif, 20
AU040377 expressed sequence AU040377
Mmp9 matrix metallopeptidase 9
Nf1 neurofibromatosis 1
Nid1 nidogen 1
Smoc2 SPARC related modular calcium binding 2
Tgfb2 transforming growth factor, beta 2
eye development [GO:0001654]
Foxc1 forkhead box C1
eye photoreceptor cell development [GO:0042462]
Pax6 paired box gene 6
face morphogenesis [GO:0060325]
Col1a1 procollagen, type I, alpha 1
facial nerve structural organization [GO:0021612]
Hoxb1 homeo box B1
Hoxb2 homeo box B2
facial nucleus development [GO:0021754]
Hoxb1 homeo box B1
fatty acid biosynthetic process [GO:0006633]
Prkag2 protein kinase, AMP-activated, gamma 2 non-catalytic subunit
fatty acid metabolic process [GO:0006631]
Acot12 acyl-CoA thioesterase 12
fear response [GO:0042596]
Adrb1 adrenergic receptor, beta 1
Drd4 dopamine receptor 4
feeding behavior [GO:0007631]
Calca calcitonin/calcitonin-related polypeptide, alpha
Ntrk2 neurotrophic tyrosine kinase, receptor, type 2
female gonad development [GO:0008585]
Lhx9 LIM homeobox protein 9
Wnt4 wingless-related MMTV integration site 4
fibroblast growth factor receptor signaling pathway [GO:0008543]
Frs2 fibroblast growth factor receptor substrate 2
focal adhesion formation [GO:0048041]
Arhgap6 Rho GTPase activating protein 6
forebrain anterior/posterior pattern formation [GO:0021797]
Pax6 paired box gene 6
Wnt1 wingless-related MMTV integration site 1
forebrain astrocyte development [GO:0021897]
Nf1 neurofibromatosis 1
forebrain cell migration [GO:0021885]
Emx2 empty spiracles homolog 2 (Drosophila)
forebrain development [GO:0030900]
Emx2 empty spiracles homolog 2 (Drosophila)
Foxg1 forkhead box G1
Frs2 fibroblast growth factor receptor substrate 2
Neurog2 neurogenin 2
Nr2f2 nuclear receptor subfamily 2, group F, member 2
Pax6 paired box gene 6
Prkg1 protein kinase, cGMP-dependent, type I
Zfp312 zinc finger protein 312
forebrain dorsal/ventral pattern formation [GO:0021798]
Gsh2 genomic screened homeo box 2
Pax6 paired box gene 6
Titf1 thyroid transcription factor 1
forebrain morphogenesis [GO:0048853]
Nf1 neurofibromatosis 1
forebrain neuron development [GO:0021884]
Lhx6 LIM homeobox protein 6
forebrain neuron differentiation [GO:0021879]
Pou3f4 POU domain, class 3, transcription factor 4
forebrain-midbrain boundary formation [GO:0021905]
Pax6 paired box gene 6
forelimb morphogenesis [GO:0035136]
Hoxd10 homeo box D10
Zbtb16 zinc finger and BTB domain containing 16
G-protein coupled receptor protein signaling pathway [GO:0007186]
1700108E19RikRIKEN cDNA 1700108E19 gene
Adrb1 adrenergic receptor, beta 1
Avpr1b arginine vasopressin receptor 1B
Bai1 brain-specific angiogenesis inhibitor 1
Bai3 brain-specific angiogenesis inhibitor 3
Cart cocaine and amphetamine regulated transcript
Chrm4 cholinergic receptor, muscarinic 4
Cysltr2 cysteinyl leukotriene receptor 2
Drd4 dopamine receptor 4
Drd5 dopamine receptor 5
Fzd8 frizzled homolog 8 (Drosophila)
Galr1 galanin receptor 1
Galr3 galanin receptor 3
Gcgr glucagon receptor
Gnal guanine nucleotide binding protein, alpha stimulating, olfactory type
Gpr12 G-protein coupled receptor 12
Gpr139 G protein-coupled receptor 139
Gpr153 G protein-coupled receptor 153
Gpr162 G protein-coupled receptor 162
Grm1 glutamate receptor, metabotropic 1
Hcrtr1 hypocretin (orexin) receptor 1
Htr1a 5-hydroxytryptamine (serotonin) receptor 1A
Htr2a 5-hydroxytryptamine (serotonin) receptor 2 A
Ltb4r1 leukotriene B4 receptor 1
Mtnr1b melatonin receptor 1B
Npffr2 neuropeptide FF receptor 2
Olfr1349 olfactory receptor 1349
Olfr234 olfactory receptor 234
Olfr283 olfactory receptor 283
Olfr412 olfactory receptor 412
Olfr462 olfactory receptor 462
Olfr522 olfactory receptor 522
Olfr9 olfactory receptor 9
Ptger4 prostaglandin E receptor 4 (subtype EP4)
Ptgfr prostaglandin F receptor
Ramp2 receptor (calcitonin) activity modifying protein 2
Rgs20 regulator of G-protein signaling 20
Rgs7 regulator of G protein signaling 7
Rgs8 regulator of G-protein signaling 8
Tacr1 tachykinin receptor 1
Vipr1 vasoactive intestinal peptide receptor 1
G-protein signaling, adenylate cyclase activating pathway [GO:0007189]
Adcy5 adenylate cyclase 5
Adrb1 adrenergic receptor, beta 1
Calca calcitonin/calcitonin-related polypeptide, alpha
Drd5 dopamine receptor 5
Gnal guanine nucleotide binding protein, alpha stimulating, olfactory type
Ptger4 prostaglandin E receptor 4 (subtype EP4)
G-protein signaling, coupled to cGMP nucleotide second messenger [GO:0007199]
Gkap1 G kinase anchoring protein 1
G-protein signaling, coupled to IP3 second messenger (phospholipase C activating) [GO:0007200]
Gpr139 G protein-coupled receptor 139
G1/S transition of mitotic cell cycle [GO:0000082]
Nfatc1 nuclear factor of activated T-cells, cytoplasmic, calcineurin-dependent 1
gamete generation [GO:0007276]
Wnt4 wingless-related MMTV integration site 4
gamma-aminobutyric acid secretion [GO:0014051]
Cacnb4 calcium channel, voltage-dependent, beta 4 subunit
gamma-aminobutyric acid signaling pathway [GO:0007214]
Cacnb4 calcium channel, voltage-dependent, beta 4 subunit
Gabrg3 gamma-aminobutyric acid (GABA-A) receptor, subunit gamma 3
gastrulation [GO:0007369]
Mixl1 Mix1 homeobox-like 1 (Xenopus laevis)
gastrulation with mouth forming second [GO:0001702]
Frs2 fibroblast growth factor receptor substrate 2
Lhx1 LIM homeobox protein 1
gene silencing [GO:0016458]
Kcnq1 potassium voltage-gated channel, subfamily Q, member 1
genetic imprinting [GO:0006349]
Kcnq1 potassium voltage-gated channel, subfamily Q, member 1
germ cell migration [GO:0008354]
Foxc1 forkhead box C1
glial cell differentiation [GO:0010001]
Fgf2 fibroblast growth factor 2
Reln reelin
glial cell migration [GO:0008347]
Cspg4 chondroitin sulfate proteoglycan 4
Nr2e1 nuclear receptor subfamily 2, group E, member 1
glomerular basement membrane development [GO:0032836]
Nid1 nidogen 1
glucose homeostasis [GO:0042593]
Aps adaptor protein with pleckstrin homology and src
Ipf1 insulin promoter factor 1, homeodomain transcription factor
Neurod1 neurogenic differentiation 1
glucose metabolic process [GO:0006006]
Dcxr dicarbonyl L-xylulose reductase
Hk2 hexokinase 2
Ipf1 insulin promoter factor 1, homeodomain transcription factor
Pgm5 phosphoglucomutase 5
Tnf tumor necrosis factor
glucose transport [GO:0015758]
Slc5a1 solute carrier family 5 (sodium/glucose cotransporter), member 1
glutamate metabolic process [GO:0006536]
Nags N-acetylglutamate synthase
glutamate secretion [GO:0014047]
Ntrk2 neurotrophic tyrosine kinase, receptor, type 2
glutamine transport [GO:0006868]
Slc38a3 solute carrier family 38, member 3
glutathione biosynthetic process [GO:0006750]
Ggtl3 gamma-glutamyltransferase-like 3
glycine transport [GO:0015816]
Slc32a1 solute carrier family 32 (GABA vesicular transporter), member 1
glycogen biosynthetic process [GO:0005978]
Gyg glycogenin
glycolysis [GO:0006096]
Eno2 enolase 2, gamma neuronal
Hk2 hexokinase 2
glycoprotein biosynthetic process [GO:0009101]
Gal3st4 galactose-3-O-sulfotransferase 4
glycosaminoglycan biosynthetic process [GO:0006024]
Ndst2 N-deacetylase/N-sulfotransferase (heparan glucosaminyl) 2
glycosaminoglycan metabolic process [GO:0030203]
Foxc1 forkhead box C1
gonad morphogenesis [GO:0035262]
Lhx9 LIM homeobox protein 9
granule cell precursor proliferation [GO:0021930]
Gbx2 gastrulation brain homeobox 2
grooming behavior [GO:0007625]
Hoxb8 homeo box B8
growth [GO:0040007]
Tgfb2 transforming growth factor, beta 2
gut development [GO:0048565]
Mixl1 Mix1 homeobox-like 1 (Xenopus laevis)
hair follicle development [GO:0001942]
Tgfb2 transforming growth factor, beta 2
hair follicle morphogenesis [GO:0031069]
Foxe1 forkhead box E1 (thyroid transcription factor 2)
Krt2-6g keratin complex 2, basic, gene 6g
Ngfr nerve growth factor receptor (TNFR superfamily, member 16)
Tgfb2 transforming growth factor, beta 2
heart development [GO:0007507]
Foxc1 forkhead box C1
Id3 inhibitor of DNA binding 3
Mixl1 Mix1 homeobox-like 1 (Xenopus laevis)
Msx2 homeo box, msh-like 2
Nf1 neurofibromatosis 1
Nfatc1 nuclear factor of activated T-cells, cytoplasmic, calcineurin-dependent 1
Nrp2 neuropilin 2
Tgfb2 transforming growth factor, beta 2
heart looping [GO:0001947]
Tbx20 T-box 20
heart morphogenesis [GO:0003007]
Col5a1 procollagen, type V, alpha 1
Foxc1 forkhead box C1
Msx2 homeo box, msh-like 2
heart trabecula formation [GO:0060347]
Tgfbr3 transforming growth factor, beta receptor III
heat generation [GO:0031649]
Adrb1 adrenergic receptor, beta 1
heme biosynthetic process [GO:0006783]
Alad aminolevulinate, delta-, dehydratase
hemoglobin biosynthetic process [GO:0042541]
Epo erythropoietin
hemopoiesis [GO:0030097]
Flt3 FMS-like tyrosine kinase 3
Hoxb4 homeo box B4
Kdr kinase insert domain protein receptor
Tal1 T-cell acute lymphocytic leukemia 1
Tgfb2 transforming growth factor, beta 2
Tieg3 TGFB inducible early growth response 3
Zbtb16 zinc finger and BTB domain containing 16
hemostasis [GO:0007599]
Gp1bb glycoprotein Ib, beta polypeptide
heparan sulfate proteoglycan biosynthetic process [GO:0015012]
Ndst2 N-deacetylase/N-sulfotransferase (heparan glucosaminyl) 2
heparan sulfate proteoglycan biosynthetic process, polysaccharide chain biosynthetic process [GO:0015014]
Hs2st1 heparan sulfate 2-O-sulfotransferase 1
heparin metabolic process [GO:0030202]
Hs2st1 heparan sulfate 2-O-sulfotransferase 1
heterophilic cell adhesion [GO:0007157]
Amigo2 adhesion molecule with Ig like domain 2
Lgals1 lectin, galactose binding, soluble 1
hindbrain development [GO:0030902]
Gbx2 gastrulation brain homeobox 2
Neurod1 neurogenic differentiation 1
hindlimb morphogenesis [GO:0035137]
Hoxd10 homeo box D10
hippocampus development [GO:0021766]
Bcan brevican
histamine transport [GO:0051608]
Slc22a3 solute carrier family 22 (organic cation transporter), member 3
histamine uptake [GO:0051615]
Slc22a3 solute carrier family 22 (organic cation transporter), member 3
histidine catabolic process [GO:0006548]
Ftcd formiminotransferase cyclodeaminase
histidine metabolic process [GO:0006547]
Ftcd formiminotransferase cyclodeaminase
histidine transport [GO:0015817]
Slc38a3 solute carrier family 38, member 3
histone methylation [GO:0016571]
Satb1 special AT-rich sequence binding protein 1
Suv420h1 suppressor of variegation 4-20 homolog 1 (Drosophila)
histone ubiquitination [GO:0016574]
Ring1 ring finger protein 1
homophilic cell adhesion [GO:0007156]
Amigo2 adhesion molecule with Ig like domain 2
Cdh20 cadherin 20
Cdh22 cadherin 22
Cdh7 cadherin 7, type 2
Clstn1 calsyntenin 1
Pcdh1 protocadherin 1
Pcdhb14 protocadherin beta 14
Ret ret proto-oncogene
hormone metabolic process [GO:0042445]
Wnt4 wingless-related MMTV integration site 4
humoral immune response [GO:0006959]
Tnf tumor necrosis factor
hypothalamus development [GO:0021854]
Gsh1 genomic screened homeo box 1
I-kappaB kinase/NF-kappaB cascade [GO:0007249]
T2bp Traf2 binding protein
I-kappaB phosphorylation [GO:0007252]
Ikbkb inhibitor of kappaB kinase beta
immune response [GO:0006955]
5830484A20RikRIKEN cDNA 5830484A20 gene
Ccl21a chemokine (C-C motif) ligand 21a
Ccl21b chemokine (C-C motif) ligand 21b
Ccl21c chemokine (C-C motif) ligand 21c (leucine)
Colec12 collectin sub-family member 12
Cx3cl1 chemokine (C-X3-C motif) ligand 1
H2-Q1 histocompatibility 2, Q region locus 1
H2-Q7 histocompatibility 2, Q region locus 7
H2-Q8 histocompatibility 2, Q region locus 8
Il24 interleukin 24
Irf8 interferon regulatory factor 8
Ly86 lymphocyte antigen 86
Pag1 phosphoprotein associated with glycosphingolipid microdomains 1
Tnf tumor necrosis factor
Tnfsf14 tumor necrosis factor (ligand) superfamily, member 14
Tnfsf9 tumor necrosis factor (ligand) superfamily, member 9
in utero embryonic development [GO:0001701]
Ascl2 achaete-scute complex homolog-like 2 (Drosophila)
Bcl2l11 BCL2-like 11 (apoptosis facilitator)
Dll1 delta-like 1 (Drosophila)
Foxc1 forkhead box C1
Sox8 SRY-box containing gene 8
Tgfbr3 transforming growth factor, beta receptor III
Tpm1 tropomyosin 1, alpha
inactivation of MAPK activity [GO:0000188]
Prkca protein kinase C, alpha
induction of an organ [GO:0001759]
Fgf2 fibroblast growth factor 2
Frs2 fibroblast growth factor receptor substrate 2
Hoxc11 homeo box C11
induction of apoptosis [GO:0006917]
Cideb cell death-inducing DNA fragmentation factor, alpha subunit-like effector B
Mal myelin and lymphocyte protein, T-cell differentiation protein
Ngfr nerve growth factor receptor (TNFR superfamily, member 16)
Perp PERP, TP53 apoptosis effector
Tgfb2 transforming growth factor, beta 2
Tnf tumor necrosis factor
induction of apoptosis by extracellular signals [GO:0008624]
Tnf tumor necrosis factor
induction of apoptosis by intracellular signals [GO:0008629]
2810002N01RikRIKEN cDNA 2810002N01 gene
Lgals12 lectin, galactose binding, soluble 12
Prkca protein kinase C, alpha
induction of apoptosis via death domain receptors [GO:0008625]
Tnf tumor necrosis factor
induction of positive chemotaxis [GO:0050930]
Ccl21b chemokine (C-C motif) ligand 21b
Prkca protein kinase C, alpha
inflammatory response [GO:0006954]
Calca calcitonin/calcitonin-related polypeptide, alpha
Ccl21a chemokine (C-C motif) ligand 21a
Ccl21b chemokine (C-C motif) ligand 21b
Ccl21c chemokine (C-C motif) ligand 21c (leucine)
Ly86 lymphocyte antigen 86
Sphk1 sphingosine kinase 1
Tnf tumor necrosis factor
innate immune response [GO:0045087]
5830484A20RikRIKEN cDNA 5830484A20 gene
Il1rap interleukin 1 receptor accessory protein
inner ear development [GO:0048839]
Dll1 delta-like 1 (Drosophila)
Pou3f4 POU domain, class 3, transcription factor 4
inner ear morphogenesis [GO:0042472]
5330439J01RikRIKEN cDNA 5330439J01 gene
Dll1 delta-like 1 (Drosophila)
Foxg1 forkhead box G1
Gbx2 gastrulation brain homeobox 2
Hmx2 H6 homeo box 2
Otop1 otopetrin 1
Wnt1 wingless-related MMTV integration site 1
inner ear receptor cell differentiation [GO:0060113]
Dfna5h deafness, autosomal dominant 5 homolog (human)
insulin receptor signaling pathway [GO:0008286]
Aps adaptor protein with pleckstrin homology and src
insulin secretion [GO:0030073]
Cplx1 complexin 1
Irs1 insulin receptor substrate 1
Rapgef4 Rap guanine nucleotide exchange factor (GEF) 4
integrin-mediated signaling pathway [GO:0007229]
Adam33 a disintegrin and metallopeptidase domain 33
Adamts20 a disintegrin-like and metallopeptidase (reprolysin type) with thrombospondin type 1 motif, 20
Itga7 integrin alpha 7
intein-mediated protein splicing [GO:0016539]
Ihh Indian hedgehog
interleukin-2 biosynthetic process [GO:0042094]
Il1rap interleukin 1 receptor accessory protein
intermediate filament cytoskeleton organization [GO:0045104]
Krt1-16 keratin complex 1, acidic, gene 16
intermediate filament organization [GO:0045109]
Krt2-6a keratin complex 2, basic, gene 6a
Krt2-6b keratin complex 2, basic, gene 6b
intestinal absorption [GO:0050892]
Slc5a1 solute carrier family 5 (sodium/glucose cotransporter), member 1
intracellular protein transport [GO:0006886]
Ap3b2 adaptor-related protein complex 3, beta 2 subunit
Grasp GRP1 (general receptor for phosphoinositides 1)-associated scaffold protein
Grik2 glutamate receptor, ionotropic, kainate 2 (beta 2)
Ramp2 receptor (calcitonin) activity modifying protein 2
Sytl4 synaptotagmin-like 4
Vps16 vacuolar protein sorting 16 (yeast)
intracellular signaling cascade [GO:0007242]
Adcy5 adenylate cyclase 5
Aps adaptor protein with pleckstrin homology and src
Arhgef10 Rho guanine nucleotide exchange factor (GEF) 10
Dgkg diacylglycerol kinase, gamma
Nfatc1 nuclear factor of activated T-cells, cytoplasmic, calcineurin-dependent 1
Pag1 phosphoprotein associated with glycosphingolipid microdomains 1
Plcd3 phospholipase C, delta 3
Plek2 pleckstrin 2
Prkca protein kinase C, alpha
Prkcq protein kinase C, theta
Rapgef4 Rap guanine nucleotide exchange factor (GEF) 4
Rasgrp1 RAS guanyl releasing protein 1
Rgs7 regulator of G protein signaling 7
Spsb4 splA/ryanodine receptor domain and SOCS box containing 4
Stmn4 stathmin-like 4
intraflagellar transport [GO:0042073]
Klc3 kinesin light chain 3
intramembranous ossification [GO:0001957]
Col1a1 procollagen, type I, alpha 1
ion transport [GO:0006811]
1700024D23RikRIKEN cDNA 1700024D23 gene
Accn1 amiloride-sensitive cation channel 1, neuronal (degenerin)
Atp1a3 ATPase, Na+/K+ transporting, alpha 3 polypeptide
Atp4a ATPase, H+/K+ exchanging, gastric, alpha polypeptide
Atp6v1g2 ATPase, H+ transporting, lysosomal V1 subunit G2
Cacna2d3 calcium channel, voltage-dependent, alpha2/delta subunit 3
Cacnb4 calcium channel, voltage-dependent, beta 4 subunit
Cacng5 calcium channel, voltage-dependent, gamma subunit 5
Clic6 chloride intracellular channel 6
Cnnm4 cyclin M4
Gabrb2 gamma-aminobutyric acid (GABA-A) receptor, subunit beta 2
Gabrg3 gamma-aminobutyric acid (GABA-A) receptor, subunit gamma 3
Grik2 glutamate receptor, ionotropic, kainate 2 (beta 2)
Grin2d glutamate receptor, ionotropic, NMDA2D (epsilon 4)
Kcna3 potassium voltage-gated channel, shaker-related subfamily, member 3
Kcna4 potassium voltage-gated channel, shaker-related subfamily, member 4
Kcnab1 potassium voltage-gated channel, shaker-related subfamily, beta member 1
Kcnab2 potassium voltage-gated channel, shaker-related subfamily, beta member 2
Kcnd3 potassium voltage-gated channel, Shal-related family, member 3
Kcne1 potassium voltage-gated channel, Isk-related subfamily, member 1
Kcnh8 potassium voltage-gated channel, subfamily H (eag-related), member 8
Kcnip1 Kv channel-interacting protein 1
Kcnj2 potassium inwardly-rectifying channel, subfamily J, member 2
Kcnj3 potassium inwardly-rectifying channel, subfamily J, member 3
Kcnj4 potassium inwardly-rectifying channel, subfamily J, member 4
Kcnj5 potassium inwardly-rectifying channel, subfamily J, member 5
Kcnn3 potassium intermediate/small conductance calcium-activated channel, subfamily N, member 3
Kcnn4 potassium intermediate/small conductance calcium-activated channel, subfamily N, member 4
Kcnq1 potassium voltage-gated channel, subfamily Q, member 1
Slc10a4 solute carrier family 10 (sodium/bile acid cotransporter family), member 4
Slc22a3 solute carrier family 22 (organic cation transporter), member 3
Slc26a11 solute carrier family 26, member 11
Slc30a3 solute carrier family 30 (zinc transporter), member 3
Slc34a1 solute carrier family 34 (sodium phosphate), member 1
Slc38a3 solute carrier family 38, member 3
Slc5a1 solute carrier family 5 (sodium/glucose cotransporter), member 1
Tmem16e transmembrane protein 16E
Trpc5 transient receptor potential cation channel, subfamily C, member 5
ionotropic glutamate receptor signaling pathway [GO:0035235]
Atp1a3 ATPase, Na+/K+ transporting, alpha 3 polypeptide
JNK cascade [GO:0007254]
Mapk8ip2 mitogen-activated protein kinase 8 interacting protein 2
Ror2 receptor tyrosine kinase-like orphan receptor 2
Tnf tumor necrosis factor
Wnt5a wingless-related MMTV integration site 5A
keratinization [GO:0031424]
Krt2-6a keratin complex 2, basic, gene 6a
Krt2-6b keratin complex 2, basic, gene 6b
keratinocyte differentiation [GO:0030216]
Pax6 paired box gene 6
keratinocyte proliferation [GO:0043616]
Klk8 kallikrein 8
kidney development [GO:0001822]
Bcl2l11 BCL2-like 11 (apoptosis facilitator)
Foxc1 forkhead box C1
Lhx1 LIM homeobox protein 1
lacrimal gland development [GO:0032808]
Foxc1 forkhead box C1
learning or memory [GO:0007611]
Tmod2 tropomodulin 2
leg morphogenesis [GO:0035110]
Zbtb16 zinc finger and BTB domain containing 16
leukocyte chemotaxis [GO:0030595]
Ccl21a chemokine (C-C motif) ligand 21a
leukocyte homeostasis [GO:0001776]
Bcl2l11 BCL2-like 11 (apoptosis facilitator)
leukocyte migration [GO:0050900]
Tnf tumor necrosis factor
limb development [GO:0060173]
Meox2 mesenchyme homeobox 2
Nr2f2 nuclear receptor subfamily 2, group F, member 2
lipid biosynthetic process [GO:0008610]
Prkag2 protein kinase, AMP-activated, gamma 2 non-catalytic subunit
lipid catabolic process [GO:0016042]
Plcd3 phospholipase C, delta 3
lipid glycosylation [GO:0030259]
B4galnt2 beta-1,4-N-acetyl-galactosaminyl transferase 2
lipid metabolic process [GO:0006629]
Abhd5 abhydrolase domain containing 5
Acot12 acyl-CoA thioesterase 12
Acot3 acyl-CoA thioesterase 3
Asah3l N-acylsphingosine amidohydrolase 3-like
Npc1l1 NPC1-like 1
Plcd3 phospholipase C, delta 3
Sult2b1 sulfotransferase family, cytosolic, 2B, member 1
liver development [GO:0001889]
Nf1 neurofibromatosis 1
Onecut2 one cut domain, family member 2
Tgfbr3 transforming growth factor, beta receptor III
locomotion [GO:0040011]
Jph3 junctophilin 3
locomotory behavior [GO:0007626]
5330439J01RikRIKEN cDNA 5330439J01 gene
Adcy5 adenylate cyclase 5
Astn1 astrotactin 1
Grm1 glutamate receptor, metabotropic 1
Npas3 neuronal PAS domain protein 3
Pitx3 paired-like homeodomain transcription factor 3
Reln reelin
Slc18a2 solute carrier family 18 (vesicular monoamine), member 2
Zfp312 zinc finger protein 312
long term synaptic depression [GO:0060292]
Drd5 dopamine receptor 5
long-chain fatty acid metabolic process [GO:0001676]
Acot3 acyl-CoA thioesterase 3
lumen formation [GO:0035148]
Bcl2l11 BCL2-like 11 (apoptosis facilitator)
lung development [GO:0030324]
Fgf2 fibroblast growth factor 2
Foxa2 forkhead box A2
Kdr kinase insert domain protein receptor
Mmp14 matrix metallopeptidase 14 (membrane-inserted)
Sim2 single-minded homolog 2 (Drosophila)
Titf1 thyroid transcription factor 1
Wnt5a wingless-related MMTV integration site 5A
lymph node development [GO:0048535]
Ccl21b chemokine (C-C motif) ligand 21b
lymph vessel development [GO:0001945]
Foxc1 forkhead box C1
Prox1 prospero-related homeobox 1
lymphocyte differentiation [GO:0030098]
Flt3 FMS-like tyrosine kinase 3
lymphocyte homeostasis [GO:0002260]
Bcl2l11 BCL2-like 11 (apoptosis facilitator)
lymphoid progenitor cell differentiation [GO:0002320]
Flt3 FMS-like tyrosine kinase 3
male genitalia development [GO:0030539]
Hoxa13 homeo box A13
male germ-line stem cell division [GO:0048133]
Zbtb16 zinc finger and BTB domain containing 16
male gonad development [GO:0008584]
Bcl2l11 BCL2-like 11 (apoptosis facilitator)
Lhx9 LIM homeobox protein 9
Wnt4 wingless-related MMTV integration site 4
mammary gland development [GO:0030879]
Bcl2l11 BCL2-like 11 (apoptosis facilitator)
Hoxb9 homeo box B9
Irs1 insulin receptor substrate 1
Pgr progesterone receptor
MAPKKK cascade [GO:0000165]
Dok1 docking protein 1
Mapk8ip2 mitogen-activated protein kinase 8 interacting protein 2
Nf1 neurofibromatosis 1
Ret ret proto-oncogene
maternal behavior [GO:0042711]
Npas3 neuronal PAS domain protein 3
mating behavior [GO:0007617]
Drd5 dopamine receptor 5
mechanoreceptor differentiation [GO:0042490]
Ntrk2 neurotrophic tyrosine kinase, receptor, type 2
meiosis [GO:0007126]
Sycp1 synaptonemal complex protein 1
melanocyte differentiation [GO:0030318]
Cited1 Cbp/p300-interacting transactivator with Glu/Asp-rich carboxy-terminal domain 1
membrane organization [GO:0016044]
Aytl1 acyltransferase like 1
Sgcb sarcoglycan, beta (dystrophin-associated glycoprotein)
membrane protein ectodomain proteolysis [GO:0006509]
Prkcq protein kinase C, theta
memory [GO:0007613]
Atp1a3 ATPase, Na+/K+ transporting, alpha 3 polypeptide
Klk8 kallikrein 8
mesenchymal cell development [GO:0014031]
Cart1 cartilage homeo protein 1
mesenchymal cell differentiation [GO:0048762]
Foxc1 forkhead box C1
mesoderm formation [GO:0001707]
Eomes eomesodermin homolog (Xenopus laevis)
mesonephros development [GO:0001823]
Zbtb16 zinc finger and BTB domain containing 16
metabolic process [GO:0008152]
Acss2 acyl-CoA synthetase short-chain family member 2
Akp3 alkaline phosphatase 3, intestine, not Mn requiring
Alad aminolevulinate, delta-, dehydratase
Arsa arylsulfatase A
Arsb arylsulfatase B
Atp13a2 ATPase type 13A2
Atp1a3 ATPase, Na+/K+ transporting, alpha 3 polypeptide
Atp4a ATPase, H+/K+ exchanging, gastric, alpha polypeptide
Aytl1 acyltransferase like 1
Cbr2 carbonyl reductase 2
Cbs cystathionine beta-synthase
Cecr5 cat eye syndrome chromosome region, candidate 5 homolog (human)
Dcxr dicarbonyl L-xylulose reductase
Enpp1 ectonucleotide pyrophosphatase/phosphodiesterase 1
Fahd1 fumarylacetoacetate hydrolase domain containing 1
Ftcd formiminotransferase cyclodeaminase
Gcat glycine C-acetyltransferase (2-amino-3-ketobutyrate-coenzyme A ligase)
Hsdl1 hydroxysteroid dehydrogenase like 1
Mmp14 matrix metallopeptidase 14 (membrane-inserted)
Mmp16 matrix metallopeptidase 16
Mmp24 matrix metallopeptidase 24
Mmp9 matrix metallopeptidase 9
Nags N-acetylglutamate synthase
Sdro orphan short chain dehydrogenase/reductase
Zadh1 zinc binding alcohol dehydrogenase, domain containing 1
metabotropic glutamate receptor signaling pathway [GO:0007216]
Homer2 homer homolog 2 (Drosophila)
metanephros development [GO:0001656]
Hoxc11 homeo box C11
Nf1 neurofibromatosis 1
Robo2 roundabout homolog 2 (Drosophila)
Six2 sine oculis-related homeobox 2 homolog (Drosophila)
Slc5a1 solute carrier family 5 (sodium/glucose cotransporter), member 1
microtubule-based movement [GO:0007018]
Kif12 kinesin family member 12
Kif21b kinesin family member 21B
Tubb4 tubulin, beta 4
microtubule-based process [GO:0007017]
Dctn3 dynactin 3
Dnalc4 dynein, axonemal, light chain 4
Tubb4 tubulin, beta 4
midbrain development [GO:0030901]
Pitx3 paired-like homeodomain transcription factor 3
midbrain-hindbrain boundary development [GO:0030917]
Gbx2 gastrulation brain homeobox 2
midbrain-hindbrain boundary maturation during brain development [GO:0022004]
Wnt1 wingless-related MMTV integration site 1
midbrain-hindbrain boundary morphogenesis [GO:0021555]
Gbx2 gastrulation brain homeobox 2
middle ear morphogenesis [GO:0042474]
Six2 sine oculis-related homeobox 2 homolog (Drosophila)
mitochondrion organization [GO:0007005]
Cav2 caveolin 2
mitosis [GO:0007067]
BC052883 cDNA sequence BC052883
Dctn3 dynactin 3
monoamine transport [GO:0015844]
Slc22a3 solute carrier family 22 (organic cation transporter), member 3
Slc6a2 solute carrier family 6 (neurotransmitter transporter, noradrenalin), member 2
monovalent inorganic cation transport [GO:0015672]
Ank1 ankyrin 1, erythroid
Atp1a3 ATPase, Na+/K+ transporting, alpha 3 polypeptide
Atp4a ATPase, H+/K+ exchanging, gastric, alpha polypeptide
morphogenesis of an epithelial sheet [GO:0002011]
Hoxb2 homeo box B2
Hoxb4 homeo box B4
morphogenesis of an epithelium [GO:0002009]
Krt2-6a keratin complex 2, basic, gene 6a
Krt2-6b keratin complex 2, basic, gene 6b
morphogenesis of embryonic epithelium [GO:0016331]
Grsf1 G-rich RNA sequence binding factor 1
Ipf1 insulin promoter factor 1, homeodomain transcription factor
mRNA processing [GO:0006397]
Bat1a HLA-B-associated transcript 1A
Brunol6 bruno-like 6, RNA binding protein (Drosophila)
Hnrph1 heterogeneous nuclear ribonucleoprotein H1
Nol3 nucleolar protein 3 (apoptosis repressor with CARD domain)
multicellular organism growth [GO:0035264]
Akp3 alkaline phosphatase 3, intestine, not Mn requiring
multicellular organismal development [GO:0007275]
Amn amnionless
Arhgap24 Rho GTPase activating protein 24
Ascl2 achaete-scute complex homolog-like 2 (Drosophila)
Atoh7 atonal homolog 7 (Drosophila)
Bin1 bridging integrator 1
Bmp1 bone morphogenetic protein 1
Bmp3 bone morphogenetic protein 3
Cart1 cartilage homeo protein 1
Cspg4 chondroitin sulfate proteoglycan 4
Dll1 delta-like 1 (Drosophila)
Dmrt3 doublesex and mab-3 related transcription factor 3
Ebf3 early B-cell factor 3
Emx1 empty spiracles homolog 1 (Drosophila)
Emx2 empty spiracles homolog 2 (Drosophila)
Eomes eomesodermin homolog (Xenopus laevis)
Evx1 even skipped homeotic gene 1 homolog
Fev FEV (ETS oncogene family)
Fgf2 fibroblast growth factor 2
Figla folliculogenesis specific basic helix-loop-helix
Foxg1 forkhead box G1
Frzb frizzled-related protein
Fzd8 frizzled homolog 8 (Drosophila)
Gsh1 genomic screened homeo box 1
Gsh2 genomic screened homeo box 2
Hes7 hairy and enhancer of split 7 (Drosophila)
Hey1 hairy/enhancer-of-split related with YRPW motif 1
Hey2 hairy/enhancer-of-split related with YRPW motif 2
Heyl hairy/enhancer-of-split related with YRPW motif-like
Hhat hedgehog acyltransferase
Hmx2 H6 homeo box 2
Hoxa10 homeo box A10
Hoxa13 homeo box A13
Hoxb1 homeo box B1
Hoxb2 homeo box B2
Hoxb4 homeo box B4
Hoxb5 homeo box B5
Hoxb6 homeo box B6
Hoxb7 homeo box B7
Hoxb8 homeo box B8
Hoxb9 homeo box B9
Hoxc11 homeo box C11
Hoxc12 homeo box C12
Hoxc8 homeo box C8
Hoxd10 homeo box D10
Hoxd4 homeo box D4
Hydin hydrocephalus inducing
Id3 inhibitor of DNA binding 3
Ihh Indian hedgehog
Ipf1 insulin promoter factor 1, homeodomain transcription factor
Kctd11 potassium channel tetramerisation domain containing 11
Kdr kinase insert domain protein receptor
Lbh limb-bud and heart
Lhx1 LIM homeobox protein 1
Mab21l2 mab-21-like 2 (C. elegans)
Mbnl3 muscleblind-like 3 (Drosophila)
Meox2 mesenchyme homeobox 2
Mixl1 Mix1 homeobox-like 1 (Xenopus laevis)
Mkx mohawk
Msx2 homeo box, msh-like 2
Myod1 myogenic differentiation 1
Ndrg2 N-myc downstream regulated gene 2
Neurod1 neurogenic differentiation 1
Neurod2 neurogenic differentiation 2
Neurog2 neurogenin 2
Ngfr nerve growth factor receptor (TNFR superfamily, member 16)
Nkx2-2 NK2 transcription factor related, locus 2 (Drosophila)
Nr2e1 nuclear receptor subfamily 2, group E, member 1
Nrp2 neuropilin 2
Ntng2 netrin G2
Ntrk2 neurotrophic tyrosine kinase, receptor, type 2
Olig1 oligodendrocyte transcription factor 1
Pax6 paired box gene 6
Phox2b paired-like homeobox 2b
Pitx3 paired-like homeodomain transcription factor 3
Prox1 prospero-related homeobox 1
Reln reelin
Robo1 roundabout homolog 1 (Drosophila)
Robo2 roundabout homolog 2 (Drosophila)
Robo3 roundabout homolog 3 (Drosophila)
Ror2 receptor tyrosine kinase-like orphan receptor 2
Siah2 seven in absentia 2
Sim1 single-minded homolog 1 (Drosophila)
Sim2 single-minded homolog 2 (Drosophila)
Six2 sine oculis-related homeobox 2 homolog (Drosophila)
T brachyury
Tal1 T-cell acute lymphocytic leukemia 1
Tnf tumor necrosis factor
Unc5b unc-5 homolog B (C. elegans)
Vsx1 visual system homeobox 1 homolog (zebrafish)
Wnt1 wingless-related MMTV integration site 1
Wnt16 wingless-related MMTV integration site 16
Wnt4 wingless-related MMTV integration site 4
Wnt5a wingless-related MMTV integration site 5A
Wnt6 wingless-related MMTV integration site 6
Wnt9a wingless-type MMTV integration site 9A
Wnt9b wingless-type MMTV integration site 9B
Zfp312 zinc finger protein 312
muscarinic acetylcholine receptor, adenylate cyclase inhibiting pathway [GO:0007197]
Chrm4 cholinergic receptor, muscarinic 4
muscle cell differentiation [GO:0042692]
Bin1 bridging integrator 1
muscle contraction [GO:0006936]
Tbx20 T-box 20
muscle development [GO:0007517]
Mkx mohawk
Myod1 myogenic differentiation 1
muscle fiber development [GO:0048747]
Cacnb4 calcium channel, voltage-dependent, beta 4 subunit
myelin formation [GO:0032288]
Pmp22 peripheral myelin protein
myelination [GO:0042552]
Mbp myelin basic protein
myelination in the peripheral nervous system [GO:0022011]
Nf1 neurofibromatosis 1
myeloid cell differentiation [GO:0030099]
Hoxb7 homeo box B7
Irf8 interferon regulatory factor 8
myeloid cell homeostasis [GO:0002262]
Bcl2l11 BCL2-like 11 (apoptosis facilitator)
myeloid dendritic cell differentiation [GO:0043011]
Irf4 interferon regulatory factor 4
myeloid progenitor cell differentiation [GO:0002318]
Flt3 FMS-like tyrosine kinase 3
myoblast cell fate determination [GO:0007518]
Myod1 myogenic differentiation 1
myoblast differentiation [GO:0045445]
Lgals1 lectin, galactose binding, soluble 1
Myod1 myogenic differentiation 1
NAD biosynthetic process [GO:0009435]
Nmnat2 nicotinamide nucleotide adenylyltransferase 2
NADH oxidation [GO:0006116]
Cbr2 carbonyl reductase 2
NADP metabolic process [GO:0006739]
Dcxr dicarbonyl L-xylulose reductase
negative chemotaxis [GO:0050919]
Nrp2 neuropilin 2
negative regulation of angiogenesis [GO:0016525]
Bai1 brain-specific angiogenesis inhibitor 1
Nf1 neurofibromatosis 1
negative regulation of apoptosis [GO:0043066]
Accn1 amiloride-sensitive cation channel 1, neuronal (degenerin)
Adamts20 a disintegrin-like and metallopeptidase (reprolysin type) with thrombospondin type 1 motif, 20
Msx2 homeo box, msh-like 2
Neurod1 neurogenic differentiation 1
Nr2e1 nuclear receptor subfamily 2, group E, member 1
Sphk1 sphingosine kinase 1
negative regulation of appetite [GO:0032099]
Cart cocaine and amphetamine regulated transcript
negative regulation of astrocyte differentiation [GO:0048712]
Nf1 neurofibromatosis 1
negative regulation of auditory receptor cell differentiation [GO:0045608]
Dll1 delta-like 1 (Drosophila)
negative regulation of axon regeneration [GO:0048681]
Klk8 kallikrein 8
negative regulation of B cell differentiation [GO:0045578]
Flt3 FMS-like tyrosine kinase 3
negative regulation of blood pressure [GO:0045776]
Calca calcitonin/calcitonin-related polypeptide, alpha
Drd5 dopamine receptor 5
negative regulation of BMP signaling pathway [GO:0030514]
A930041G11RikRIKEN cDNA A930041G11 gene
Htra1 HtrA serine peptidase 1
negative regulation of bone mineralization [GO:0030502]
Ahsg alpha-2-HS-glycoprotein
negative regulation of bone resorption [GO:0045779]
Cart cocaine and amphetamine regulated transcript
negative regulation of cell cycle [GO:0045786]
Bin1 bridging integrator 1
Igsf4c immunoglobulin superfamily, member 4C
Kctd11 potassium channel tetramerisation domain containing 11
negative regulation of cell differentiation [GO:0045596]
Dll1 delta-like 1 (Drosophila)
Ihh Indian hedgehog
Six2 sine oculis-related homeobox 2 homolog (Drosophila)
Wnt4 wingless-related MMTV integration site 4
negative regulation of cell migration [GO:0030336]
Nf1 neurofibromatosis 1
negative regulation of cell proliferation [GO:0008285]
Cav2 caveolin 2
Fgf2 fibroblast growth factor 2
Flt3 FMS-like tyrosine kinase 3
Ipf1 insulin promoter factor 1, homeodomain transcription factor
Msx2 homeo box, msh-like 2
Nf1 neurofibromatosis 1
Pax6 paired box gene 6
Prkca protein kinase C, alpha
Prox1 prospero-related homeobox 1
Zbtb16 zinc finger and BTB domain containing 16
negative regulation of cell-cell adhesion [GO:0022408]
B4galnt2 beta-1,4-N-acetyl-galactosaminyl transferase 2
negative regulation of cell-matrix adhesion [GO:0001953]
Nf1 neurofibromatosis 1
negative regulation of cell-substrate adhesion [GO:0010812]
Col1a1 procollagen, type I, alpha 1
negative regulation of chondrocyte differentiation [GO:0032331]
Wnt9a wingless-type MMTV integration site 9A
negative regulation of endocytosis [GO:0045806]
Pacsin1 protein kinase C and casein kinase substrate in neurons 1
negative regulation of endothelial cell proliferation [GO:0001937]
Cav2 caveolin 2
Nf1 neurofibromatosis 1
negative regulation of epithelial cell migration [GO:0010633]
Tgfbr3 transforming growth factor, beta receptor III
negative regulation of epithelial cell proliferation [GO:0050680]
Krt2-4 keratin complex 2, basic, gene 4
Pax6 paired box gene 6
Tgfbr3 transforming growth factor, beta receptor III
negative regulation of epithelial to mesenchymal transition [GO:0010719]
Tgfbr3 transforming growth factor, beta receptor III
negative regulation of fat cell differentiation [GO:0045599]
Enpp1 ectonucleotide pyrophosphatase/phosphodiesterase 1
negative regulation of fibroblast growth factor receptor signaling pathway [GO:0040037]
Ngfr nerve growth factor receptor (TNFR superfamily, member 16)
Wnt4 wingless-related MMTV integration site 4
negative regulation of glucose import [GO:0046325]
Aps adaptor protein with pleckstrin homology and src
Prkca protein kinase C, alpha
Tnf tumor necrosis factor
negative regulation of hair follicle development [GO:0051799]
Ngfr nerve growth factor receptor (TNFR superfamily, member 16)
negative regulation of hormone secretion [GO:0046888]
Il11 interleukin 11
negative regulation of insulin receptor signaling pathway [GO:0046627]
Prkca protein kinase C, alpha
negative regulation of keratinocyte differentiation [GO:0045617]
Tgfb2 transforming growth factor, beta 2
negative regulation of MAP kinase activity [GO:0043407]
Nf1 neurofibromatosis 1
negative regulation of MAPKKK cascade [GO:0043409]
Nf1 neurofibromatosis 1
negative regulation of multicellular organism growth [GO:0040015]
Adrb1 adrenergic receptor, beta 1
negative regulation of myelination [GO:0031642]
Klk8 kallikrein 8
negative regulation of myeloid cell differentiation [GO:0045638]
Ccl21a chemokine (C-C motif) ligand 21a
Zbtb16 zinc finger and BTB domain containing 16
negative regulation of myoblast differentiation [GO:0045662]
Mbnl3 muscleblind-like 3 (Drosophila)
negative regulation of neuroblast proliferation [GO:0007406]
Nf1 neurofibromatosis 1
negative regulation of neurological system process [GO:0031645]
Calca calcitonin/calcitonin-related polypeptide, alpha
negative regulation of neuron apoptosis [GO:0043524]
Grik2 glutamate receptor, ionotropic, kainate 2 (beta 2)
Sncb synuclein, beta
negative regulation of neuron differentiation [GO:0045665]
Foxa2 forkhead box A2
Foxg1 forkhead box G1
Nkx2-2 NK2 transcription factor related, locus 2 (Drosophila)
Nr2e1 nuclear receptor subfamily 2, group E, member 1
Pax6 paired box gene 6
Phox2b paired-like homeobox 2b
negative regulation of neurotransmitter secretion [GO:0046929]
Nf1 neurofibromatosis 1
negative regulation of Notch signaling pathway [GO:0045746]
Hey2 hairy/enhancer-of-split related with YRPW motif 2
negative regulation of oligodendrocyte differentiation [GO:0048715]
Nf1 neurofibromatosis 1
negative regulation of ossification [GO:0030279]
Calca calcitonin/calcitonin-related polypeptide, alpha
Enpp1 ectonucleotide pyrophosphatase/phosphodiesterase 1
Gfra4 glial cell line derived neurotrophic factor family receptor alpha 4
negative regulation of osteoclast differentiation [GO:0045671]
Cart cocaine and amphetamine regulated transcript
Nf1 neurofibromatosis 1
negative regulation of programmed cell death [GO:0043069]
Amigo2 adhesion molecule with Ig like domain 2
negative regulation of protein amino acid phosphorylation [GO:0001933]
Prkca protein kinase C, alpha
negative regulation of protein kinase activity [GO:0006469]
Nf1 neurofibromatosis 1
Prkca protein kinase C, alpha
negative regulation of Rac protein signal transduction [GO:0035021]
Nf1 neurofibromatosis 1
negative regulation of Ras protein signal transduction [GO:0046580]
Nf1 neurofibromatosis 1
negative regulation of signal transduction [GO:0009968]
Rgs20 regulator of G-protein signaling 20
Rgs7 regulator of G protein signaling 7
Rgs8 regulator of G-protein signaling 8
Treml1 triggering receptor expressed on myeloid cells-like 1
negative regulation of smooth muscle cell differentiation [GO:0051151]
Gm92 gene model 92, (NCBI)
negative regulation of smooth muscle contraction [GO:0045986]
Calca calcitonin/calcitonin-related polypeptide, alpha
negative regulation of synaptic transmission, glutamatergic [GO:0051967]
Grik2 glutamate receptor, ionotropic, kainate 2 (beta 2)
negative regulation of T cell activation [GO:0050868]
Pag1 phosphoprotein associated with glycosphingolipid microdomains 1
negative regulation of T cell receptor signaling pathway [GO:0050860]
Thy1 thymus cell antigen 1, theta
negative regulation of transcription [GO:0016481]
Gm92 gene model 92, (NCBI)
Insm2 insulinoma-associated 2
Nr1h3 nuclear receptor subfamily 1, group H, member 3
negative regulation of transcription factor import into nucleus [GO:0042992]
Nf1 neurofibromatosis 1
negative regulation of transcription from RNA polymerase II promoter [GO:0000122]
Atn1 atrophin 1
Cart1 cartilage homeo protein 1
Foxe1 forkhead box E1 (thyroid transcription factor 2)
Hes7 hairy and enhancer of split 7 (Drosophila)
Hoxb4 homeo box B4
Hoxc8 homeo box C8
Id3 inhibitor of DNA binding 3
Ipf1 insulin promoter factor 1, homeodomain transcription factor
Nr2e1 nuclear receptor subfamily 2, group E, member 1
Nr2f2 nuclear receptor subfamily 2, group F, member 2
Satb1 special AT-rich sequence binding protein 1
Sim2 single-minded homolog 2 (Drosophila)
Tnf tumor necrosis factor
negative regulation of transcription, DNA-dependent [GO:0045892]
Cmtm2a CKLF-like MARVEL transmembrane domain containing 2A
Tbx20 T-box 20
Tieg3 TGFB inducible early growth response 3
Zbtb16 zinc finger and BTB domain containing 16
negative regulation of transforming growth factor beta receptor signaling pathway [GO:0030512]
Htra1 HtrA serine peptidase 1
Onecut2 one cut domain, family member 2
negative regulation of Wnt receptor signaling pathway [GO:0030178]
Barx1 BarH-like homeobox 1
Frzb frizzled-related protein
nerve development [GO:0021675]
Hlxb9 homeobox gene HB9
Ngfr nerve growth factor receptor (TNFR superfamily, member 16)
nerve-nerve synaptic transmission [GO:0007270]
Tmod2 tropomodulin 2
nervous system development [GO:0007399]
Ascl2 achaete-scute complex homolog-like 2 (Drosophila)
Atoh7 atonal homolog 7 (Drosophila)
Dll1 delta-like 1 (Drosophila)
Fev FEV (ETS oncogene family)
Hmx2 H6 homeo box 2
Kctd11 potassium channel tetramerisation domain containing 11
Lhx1 LIM homeobox protein 1
Ndrg2 N-myc downstream regulated gene 2
Neurod1 neurogenic differentiation 1
Neurod2 neurogenic differentiation 2
Neurog2 neurogenin 2
Ngfr nerve growth factor receptor (TNFR superfamily, member 16)
Nkx2-2 NK2 transcription factor related, locus 2 (Drosophila)
Nrp2 neuropilin 2
Ntng2 netrin G2
Ntrk2 neurotrophic tyrosine kinase, receptor, type 2
Ret ret proto-oncogene
Robo1 roundabout homolog 1 (Drosophila)
Robo2 roundabout homolog 2 (Drosophila)
Robo3 roundabout homolog 3 (Drosophila)
Sim1 single-minded homolog 1 (Drosophila)
Sim2 single-minded homolog 2 (Drosophila)
Zfp312 zinc finger protein 312
neural crest cell development [GO:0014032]
Foxc1 forkhead box C1
neural crest cell migration [GO:0001755]
Gbx2 gastrulation brain homeobox 2
Nrp2 neuropilin 2
Ret ret proto-oncogene
neural nucleus development [GO:0048857]
Hoxb2 homeo box B2
neural plate morphogenesis [GO:0001839]
T brachyury
neural tube closure [GO:0001843]
Cart1 cartilage homeo protein 1
Rgma RGM domain family, member A
T brachyury
neural tube development [GO:0021915]
Akp3 alkaline phosphatase 3, intestine, not Mn requiring
Nf1 neurofibromatosis 1
neurite development [GO:0031175]
Efhd1 EF hand domain containing 1
neurite morphogenesis [GO:0048812]
Klk8 kallikrein 8
neuroblast proliferation [GO:0007405]
Frs2 fibroblast growth factor receptor substrate 2
neurogenesis [GO:0022008]
Akp3 alkaline phosphatase 3, intestine, not Mn requiring
neurological system process [GO:0050877]
Cacnb4 calcium channel, voltage-dependent, beta 4 subunit
neuromuscular junction development [GO:0007528]
Cacnb4 calcium channel, voltage-dependent, beta 4 subunit
Calca calcitonin/calcitonin-related polypeptide, alpha
neuromuscular process [GO:0050905]
Hoxd10 homeo box D10
neuromuscular process controlling balance [GO:0050885]
Adcy5 adenylate cyclase 5
neuron development [GO:0048666]
Neurod2 neurogenic differentiation 2
Pitx3 paired-like homeodomain transcription factor 3
Tgfb2 transforming growth factor, beta 2
Vsx1 visual system homeobox 1 homolog (zebrafish)
neuron differentiation [GO:0030182]
Emx1 empty spiracles homolog 1 (Drosophila)
Emx2 empty spiracles homolog 2 (Drosophila)
Hlxb9 homeobox gene HB9
Hoxc8 homeo box C8
Neurog2 neurogenin 2
neuron fate commitment [GO:0048663]
Gsh1 genomic screened homeo box 1
Gsh2 genomic screened homeo box 2
Olig1 oligodendrocyte transcription factor 1
Tgfb2 transforming growth factor, beta 2
Wnt1 wingless-related MMTV integration site 1
neuron fate determination [GO:0048664]
Wnt1 wingless-related MMTV integration site 1
neuron fate specification [GO:0048665]
Foxa2 forkhead box A2
Gsh2 genomic screened homeo box 2
Nkx2-2 NK2 transcription factor related, locus 2 (Drosophila)
neuron maturation [GO:0042551]
Ret ret proto-oncogene
Vsx1 visual system homeobox 1 homolog (zebrafish)
neuron migration [GO:0001764]
Neurog2 neurogenin 2
Nr2f2 nuclear receptor subfamily 2, group F, member 2
[truncated: 1,622 more rows]
