# Supplementary material for: Histone H3 Lysine 27 Methylation Asymmetry on Developmentally-Regulated Promoters Distinguish the First Two Lineages in Mouse Preimplantation Embryos
Source: PLoS One. 2010 Feb 10;5(2):e9150. doi: 10.1371/journal.pone.0009150 (PMC2818844; doi:10.1371/journal.pone.0009150)
Supplement: Table S9 — GO terms and list of genes enriched in H3K4/K27me3 in the ICM only or in the TE only (Excel file). (0.11 MB XLS) [file pone.0009150.s013.xls]

## Sheet: ICM_K4K27_only_GO_LIST
GO terms and list of genes enriched in H3K4/K27me3 in the ICM only or in the TE only:
ICM-specific genes
ATP hydrolysis coupled proton transport [GO:0015991]
Atp6v0b ATPase, H+ transporting, lysosomal V0 subunit B
ATP synthesis coupled proton transport [GO:0015986]
Atp6v0b ATPase, H+ transporting, lysosomal V0 subunit B
B cell activation [GO:0042113]
Blnk B-cell linker
CTP biosynthetic process [GO:0006241]
Nme2 expressed in non-metastatic cells 2, protein
DNA recombination [GO:0006310]
1110014D18RikRIKEN cDNA 1110014D18 gene
DNA repair [GO:0006281]
1110014D18RikRIKEN cDNA 1110014D18 gene
Poln DNA polymerase N
DNA replication [GO:0006260]
Cdc45l cell division cycle 45 homolog (S. cerevisiae)-like
Orc1l origin recognition complex, subunit 1-like (S.cereviaiae)
Orc3l origin recognition complex, subunit 3-like (S. cerevisiae)
Poln DNA polymerase N
DNA replication initiation [GO:0006270]
Cdc45l cell division cycle 45 homolog (S. cerevisiae)-like
DNA-dependent DNA replication [GO:0006261]
Poln DNA polymerase N
G-protein coupled receptor protein signaling pathway [GO:0007186]
C3ar1 complement component 3a receptor 1
Gnas GNAS (guanine nucleotide binding protein, alpha stimulating) complex locus
Gnb5 guanine nucleotide binding protein, beta 5
Gpr103 G protein-coupled receptor 103
Gpr135 G protein-coupled receptor 135
Gpr156 G protein-coupled receptor 156
Gpr19 G protein-coupled receptor 19
Gpr41 G protein-coupled receptor 41
Mrgpra4 MAS-related GPR, member A4
Olfr1324 olfactory receptor 1324
Olfr1383 olfactory receptor 1383
Olfr1393 olfactory receptor 1393
Olfr1514 olfactory receptor 1514
Olfr215 olfactory receptor 215
Olfr221 olfactory receptor 221
Olfr352 olfactory receptor 352
Olfr474 olfactory receptor 474
Olfr514 olfactory receptor 514
Olfr547 olfactory receptor 547
Olfr589 olfactory receptor 589
Olfr94 olfactory receptor 94
Oxgr1 oxoglutarate (alpha-ketoglutarate) receptor 1
V1rb1 vomeronasal 1 receptor, B1
V1rb8 vomeronasal 1 receptor, B8
G-protein signaling, adenylate cyclase activating pathway [GO:0007189]
Gnas GNAS (guanine nucleotide binding protein, alpha stimulating) complex locus
G-protein signaling, coupled to IP3 second messenger (phospholipase C activating) [GO:0007200]
Trhr2 thyrotropin releasing hormone receptor 2
G-protein signaling, coupled to cAMP nucleotide second messenger [GO:0007188]
Oxgr1 oxoglutarate (alpha-ketoglutarate) receptor 1
GTP biosynthetic process [GO:0006183]
Nme2 expressed in non-metastatic cells 2, protein
I-kappaB kinase/NF-kappaB cascade [GO:0007249]
Snip1 Smad nuclear interacting protein 1
L-glutamate import [GO:0051938]
Slc1a3 solute carrier family 1 (glial high affinity glutamate transporter), member 3
L-glutamate transport [GO:0015813]
Arl6ip5 ADP-ribosylation factor-like 6 interacting protein 5
Slc1a3 solute carrier family 1 (glial high affinity glutamate transporter), member 3
N-acetylglucosamine metabolic process [GO:0006044]
Nagk N-acetylglucosamine kinase
RNA splicing [GO:0008380]
0610040D20RikRIKEN cDNA 0610040D20 gene
Cdc5l cell division cycle 5-like (S. pombe)
Eftud2 elongation factor Tu GTP binding domain containing 2
Rac protein signal transduction [GO:0016601]
Eps8l1 EPS8-like 1
T cell differentiation in the thymus [GO:0033077]
Dnaja3 DnaJ (Hsp40) homolog, subfamily A, member 3
T cell proliferation [GO:0042098]
Zbtb32 zinc finger and BTB domain containing 32
UTP biosynthetic process [GO:0006228]
Nme2 expressed in non-metastatic cells 2, protein
Wnt receptor signaling pathway [GO:0016055]
Dkk1 dickkopf homolog 1 (Xenopus laevis)
Sfrp4 secreted frizzled-related sequence protein 4
acetate metabolic process [GO:0006083]
Aspa aspartoacylase (aminoacylase) 2
actin cytoskeleton organization [GO:0030036]
Diap3 diaphanous homolog 3 (Drosophila)
activated T cell apoptosis [GO:0006924]
Dnaja3 DnaJ (Hsp40) homolog, subfamily A, member 3
activation of MAPKK activity [GO:0000186]
Egf epidermal growth factor
acyl-CoA metabolic process [GO:0006637]
Ehhadh enoyl-Coenzyme A, hydratase/3-hydroxyacyl Coenzyme A dehydrogenase
adult behavior [GO:0030534]
Nr4a3 nuclear receptor subfamily 4, group A, member 3
amiloride transport [GO:0015898]
Abp1 amiloride binding protein 1 (amine oxidase, copper-containing)
amino acid transport [GO:0006865]
Slc38a1 solute carrier family 38, member 1
Slc7a4 solute carrier family 7 (cationic amino acid transporter, y+ system), member 4
anterior/posterior pattern formation [GO:0009952]
Hoxa7 homeo box A7
Hoxd3 homeo box D3
anti-apoptosis [GO:0006916]
Spp1 secreted phosphoprotein 1
apoptosis [GO:0006915]
2310010B21RikRIKEN cDNA 2310010B21 gene
2810055G22RikRIKEN cDNA 2810055G22 gene
Atoh1 atonal homolog 1 (Drosophila)
Casp6 caspase 6
Cradd CASP2 and RIPK1 domain containing adaptor with death domain
Dnaja3 DnaJ (Hsp40) homolog, subfamily A, member 3
Wig1 wild-type p53-induced gene 1
arginine metabolic process [GO:0006525]
Arg1 arginase 1, liver
arginyl-tRNA aminoacylation [GO:0006420]
Rarsl arginyl-tRNA synthetase-like
asymmetric protein localization [GO:0008105]
Dync2h1 dynein cytoplasmic 2 heavy chain 1
auditory behavior [GO:0031223]
Slc1a3 solute carrier family 1 (glial high affinity glutamate transporter), member 3
auditory receptor cell differentiation [GO:0042491]
Atoh1 atonal homolog 1 (Drosophila)
auditory receptor cell fate determination [GO:0042668]
Atoh1 atonal homolog 1 (Drosophila)
auditory receptor cell fate specification [GO:0042667]
Atoh1 atonal homolog 1 (Drosophila)
axon guidance [GO:0007411]
Atoh1 atonal homolog 1 (Drosophila)
Gfra3 glial cell line derived neurotrophic factor family receptor alpha 3
behavioral response to ethanol [GO:0048149]
Adh1 alcohol dehydrogenase 1 (class I)
biological_process [GO:0008150]
0610040D20RikRIKEN cDNA 0610040D20 gene
Actr3b ARP3 actin-related protein 3 homolog B (yeast)
Ankrd12 ankyrin repeat domain 12
Apoc2 apolipoprotein C-II
Casc1 cancer susceptibility candidate 1
Ccnl2 cyclin L2
Cirh1a cirrhosis, autosomal recessive 1A (human)
Clm3 CMRF-35-like molecule 3
Cox6c cytochrome c oxidase, subunit VIc
Cyb561d2 cytochrome b-561 domain containing 2
Cybasc3 cytochrome b, ascorbate dependent 3
Depdc1b DEP domain containing 1B
Derl2 Der1-like domain family, member 2
Dpys dihydropyrimidinase
Epdr2 ependymin related protein 2 (zebrafish)
Gpr137b G protein-coupled receptor 137B
Igsf1 immunoglobulin superfamily, member 1
LOC245263 similar to double homeobox, 4
Lima1 LIM domain and actin binding 1
MGC117731 similar to oocyte specific homeobox 3
Rhox9 reproductive homeobox 9
Slc12a6 solute carrier family 12, member 6
Slc22a13 solute carrier family 22 (organic cation transporter), member 13
Speer4f spermatogenesis associated glutamate (E)-rich protein 4f
Tcp10a t-complex protein 10a
Tdpoz5 TD and POZ domain containing 5
Tmem106a transmembrane protein 106A
Tmem128 transmembrane protein 128
Vwa2 von Willebrand factor A domain containing 2
biosynthetic process [GO:0009058]
Ccbl2 cysteine conjugate-beta lyase 2
blastocyst development [GO:0001824]
Surb7 SRB7 (suppressor of RNA polymerase B) homolog (S. cerevisiae)
blastocyst hatching [GO:0001835]
Grn granulin
blood coagulation [GO:0007596]
Gp5 glycoprotein 5 (platelet)
Kng1 kininogen 1
blood vessel development [GO:0001568]
Cdx4 caudal type homeo box 4
bone mineralization [GO:0030282]
Alox15 arachidonate 15-lipoxygenase
brain development [GO:0007420]
Atoh1 atonal homolog 1 (Drosophila)
branching morphogenesis of a tube [GO:0048754]
Egf epidermal growth factor
carbohydrate biosynthetic process [GO:0016051]
D4st1 dermatan 4 sulfotransferase 1
carbohydrate metabolic process [GO:0005975]
D4st1 dermatan 4 sulfotransferase 1
carbohydrate transport [GO:0008643]
Slc2a12 solute carrier family 2 (facilitated glucose transporter), member 12
carboxylic acid metabolic process [GO:0019752]
Ddc dopa decarboxylase
cartilage development [GO:0051216]
Gnas GNAS (guanine nucleotide binding protein, alpha stimulating) complex locus
Hoxd3 homeo box D3
Lect1 leukocyte cell derived chemotaxin 1
catagen [GO:0042637]
Gsdm3 gasdermin 3
catecholamine biosynthetic process [GO:0042423]
Ddc dopa decarboxylase
cation transport [GO:0006812]
Slc30a10 solute carrier family 30, member 10
cell adhesion [GO:0007155]
Cd84 CD84 antigen
Col28a1 collagen, type XXVIII, alpha 1
Gp5 glycoprotein 5 (platelet)
Pcdhga5 protocadherin gamma subfamily A, 5
Pcdhga6 protocadherin gamma subfamily A, 6
Pcdhgb2 protocadherin gamma subfamily B, 2
Spp1 secreted phosphoprotein 1
cell aging [GO:0007569]
Dnaja3 DnaJ (Hsp40) homolog, subfamily A, member 3
cell communication [GO:0007154]
Fras1 Fraser syndrome 1 homolog (human)
cell cycle [GO:0007049]
4833432M17RikRIKEN cDNA 4833432M17 gene
Cdc45l cell division cycle 45 homolog (S. cerevisiae)-like
Cdc5l cell division cycle 5-like (S. pombe)
Dip3b Dip3 beta
Luzp5 leucine zipper protein 5
Mapre3 microtubule-associated protein, RP/EB family, member 3
Mtus1 mitochondrial tumor suppressor 1
Prkcdbp protein kinase C, delta binding protein
Spdyb speedy homolog B (Drosophila)
Tusc4 tumor suppressor candidate 4
Ube1c ubiquitin-activating enzyme E1C
Ube2i ubiquitin-conjugating enzyme E2I
cell cycle arrest [GO:0007050]
Sesn2 sestrin 2
cell death [GO:0008219]
Dnaja3 DnaJ (Hsp40) homolog, subfamily A, member 3
cell differentiation [GO:0030154]
Atoh1 atonal homolog 1 (Drosophila)
Bzw2 basic leucine zipper and W2 domains 2
Lect1 leukocyte cell derived chemotaxin 1
Nhlh2 nescient helix loop helix 2
Sfrp4 secreted frizzled-related sequence protein 4
Tcf23 transcription factor 23
Tssk4 testis-specific serine kinase 4
cell division [GO:0051301]
4833432M17RikRIKEN cDNA 4833432M17 gene
Cdc45l cell division cycle 45 homolog (S. cerevisiae)-like
Luzp5 leucine zipper protein 5
Mapre3 microtubule-associated protein, RP/EB family, member 3
Ube2i ubiquitin-conjugating enzyme E2I
cell morphogenesis involved in neuron differentiation [GO:0048667]
Slc1a3 solute carrier family 1 (glial high affinity glutamate transporter), member 3
cell projection organization [GO:0030030]
Dync2h1 dynein cytoplasmic 2 heavy chain 1
cell proliferation [GO:0008283]
Dip3b Dip3 beta
Ifnar2 interferon (alpha and beta) receptor 2
cell-cell adhesion [GO:0016337]
Cldn5 claudin 5
cell-matrix adhesion [GO:0007160]
Epdr2 ependymin related protein 2 (zebrafish)
cellular amine metabolic process [GO:0009308]
Abp1 amiloride binding protein 1 (amine oxidase, copper-containing)
cellular amino acid and derivative metabolic process [GO:0006519]
Ddc dopa decarboxylase
cellular component organization [GO:0016043]
Diap3 diaphanous homolog 3 (Drosophila)
cellular protein complex assembly [GO:0043623]
2410146L05RikRIKEN cDNA 2410146L05 gene
chemotaxis [GO:0006935]
C3ar1 complement component 3a receptor 1
chloride transport [GO:0006821]
Slc12a6 solute carrier family 12, member 6
cholesterol biosynthetic process [GO:0006695]
Fdps farnesyl diphosphate synthetase
chromatin modification [GO:0016568]
Wbp7 WW domain binding protein 7
chromosome segregation [GO:0007059]
4833432M17RikRIKEN cDNA 4833432M17 gene
Ube2i ubiquitin-conjugating enzyme E2I
cilium assembly [GO:0042384]
Dync2h1 dynein cytoplasmic 2 heavy chain 1
collagen catabolic process [GO:0030574]
Mmp7 matrix metallopeptidase 7
complement activation, classical pathway [GO:0006958]
Masp2 mannan-binding lectin serine peptidase 2
cranial nerve development [GO:0021545]
Slc1a3 solute carrier family 1 (glial high affinity glutamate transporter), member 3
defense response [GO:0006952]
Defb39 defensin beta 39
Defcr-rs7 defensin related cryptdin, related sequence 7
Defcr3 defensin related cryptdin 3
defense response to bacterium [GO:0042742]
Defb39 defensin beta 39
Defcr-rs7 defensin related cryptdin, related sequence 7
Defcr3 defensin related cryptdin 3
dephosphorylation [GO:0016311]
Dusp13 dual specificity phosphatase 13
Ptpra protein tyrosine phosphatase, receptor type, A
dermatan sulfate biosynthetic process [GO:0030208]
D4st1 dermatan 4 sulfotransferase 1
determination of left/right symmetry [GO:0007368]
Dync2h1 dynein cytoplasmic 2 heavy chain 1
dicarboxylic acid transport [GO:0006835]
Slc1a3 solute carrier family 1 (glial high affinity glutamate transporter), member 3
dopamine receptor, adenylate cyclase activating pathway [GO:0007191]
Gnas GNAS (guanine nucleotide binding protein, alpha stimulating) complex locus
dorsal/ventral pattern formation [GO:0009953]
Dync2h1 dynein cytoplasmic 2 heavy chain 1
electron transport chain [GO:0022900]
Cyb561d2 cytochrome b-561 domain containing 2
Cybasc3 cytochrome b, ascorbate dependent 3
Ndufa3 NADH dehydrogenase (ubiquinone) 1 alpha subcomplex, 3
Ndufb11 NADH dehydrogenase (ubiquinone) 1 beta subcomplex, 11
embryo implantation [GO:0007566]
2410146L05RikRIKEN cDNA 2410146L05 gene
Grn granulin
embryonic cranial skeleton morphogenesis [GO:0048701]
Gnas GNAS (guanine nucleotide binding protein, alpha stimulating) complex locus
embryonic development [GO:0009790]
Dnaja3 DnaJ (Hsp40) homolog, subfamily A, member 3
embryonic hindlimb morphogenesis [GO:0035116]
Gnas GNAS (guanine nucleotide binding protein, alpha stimulating) complex locus
embryonic limb morphogenesis [GO:0030326]
Dkk1 dickkopf homolog 1 (Xenopus laevis)
Dync2h1 dynein cytoplasmic 2 heavy chain 1
embryonic pattern specification [GO:0009880]
2410146L05RikRIKEN cDNA 2410146L05 gene
embryonic placenta development [GO:0001892]
Egln1 EGL nine homolog 1 (C. elegans)
embryonic skeletal system morphogenesis [GO:0048704]
Hoxa7 homeo box A7
Hoxd3 homeo box D3
endochondral ossification [GO:0001958]
Gnas GNAS (guanine nucleotide binding protein, alpha stimulating) complex locus
endomitotic cell cycle [GO:0007113]
Ube1c ubiquitin-activating enzyme E1C
energy reserve metabolic process [GO:0006112]
Gnas GNAS (guanine nucleotide binding protein, alpha stimulating) complex locus
epidermal growth factor receptor signaling pathway [GO:0007173]
Egf epidermal growth factor
establishment of cell polarity [GO:0030010]
Brsk2 BR serine/threonine kinase 2
establishment or maintenance of apical/basal cell polarity [GO:0035088]
2410146L05RikRIKEN cDNA 2410146L05 gene
ethanol catabolic process [GO:0006068]
Adh1 alcohol dehydrogenase 1 (class I)
extracellular matrix organization [GO:0030198]
Ambn ameloblastin
Dmp1 dentin matrix protein 1
fatty acid beta-oxidation [GO:0006635]
Ehhadh enoyl-Coenzyme A, hydratase/3-hydroxyacyl Coenzyme A dehydrogenase
fatty acid biosynthetic process [GO:0006633]
Elovl3 elongation of very long chain fatty acids (FEN1/Elo2, SUR4/Elo3, yeast)-like 3
fatty acid metabolic process [GO:0006631]
Ehhadh enoyl-Coenzyme A, hydratase/3-hydroxyacyl Coenzyme A dehydrogenase
Gpam glycerol-3-phosphate acyltransferase, mitochondrial
female gamete generation [GO:0007292]
Msh4 mutS homolog 4 (E. coli)
fertilization [GO:0009566]
2410146L05RikRIKEN cDNA 2410146L05 gene
forebrain development [GO:0030900]
Dkk1 dickkopf homolog 1 (Xenopus laevis)
Dync2h1 dynein cytoplasmic 2 heavy chain 1
gamma-aminobutyric acid biosynthetic process [GO:0009449]
Slc1a3 solute carrier family 1 (glial high affinity glutamate transporter), member 3
glossopharyngeal nerve morphogenesis [GO:0021615]
Hoxd3 homeo box D3
glutamate biosynthetic process [GO:0006537]
Slc1a3 solute carrier family 1 (glial high affinity glutamate transporter), member 3
glutamate metabolic process [GO:0006536]
Slc1a3 solute carrier family 1 (glial high affinity glutamate transporter), member 3
glutamine transport [GO:0006868]
Slc38a1 solute carrier family 38, member 1
glutathione metabolic process [GO:0006749]
Gsta1 glutathione S-transferase, alpha 1 (Ya)
hair cycle [GO:0042633]
Gsdm3 gasdermin 3
hair follicle development [GO:0001942]
Gsdm3 gasdermin 3
hair follicle morphogenesis [GO:0031069]
Gsdm3 gasdermin 3
heart development [GO:0007507]
Centa2 centaurin, alpha 2
Egln1 EGL nine homolog 1 (C. elegans)
Mospd3 motile sperm domain containing 3
hemopoiesis [GO:0030097]
Zbtb32 zinc finger and BTB domain containing 32
hyaluronan metabolic process [GO:0030212]
Itih5 inter-alpha (globulin) inhibitor H5
immune response [GO:0006955]
Masp2 mannan-binding lectin serine peptidase 2
Tollip toll interacting protein
in utero embryonic development [GO:0001701]
2410146L05RikRIKEN cDNA 2410146L05 gene
induction of apoptosis [GO:0006917]
Casp6 caspase 6
inflammatory response [GO:0006954]
Alox5 arachidonate 5-lipoxygenase
Kng1 kininogen 1
Tollip toll interacting protein
innate immune response [GO:0045087]
Masp2 mannan-binding lectin serine peptidase 2
inner cell mass cell proliferation [GO:0001833]
Luzp5 leucine zipper protein 5
inner ear morphogenesis [GO:0042472]
Atoh1 atonal homolog 1 (Drosophila)
Nr4a3 nuclear receptor subfamily 4, group A, member 3
inorganic anion transport [GO:0015698]
Vmd2l3 vitelliform macular dystrophy 2-like 3
inositol lipid-mediated signaling [GO:0048017]
Centa2 centaurin, alpha 2
insulin receptor signaling pathway [GO:0008286]
Ptpra protein tyrosine phosphatase, receptor type, A
interspecies interaction between organisms [GO:0044419]
Ube2i ubiquitin-conjugating enzyme E2I
intestinal absorption [GO:0050892]
Rsc1a1 regulatory solute carrier protein, family 1, member 1
intracellular protein transmembrane transport [GO:0065002]
Nup37 nucleoporin 37
Wig1 wild-type p53-induced gene 1
intracellular protein transport [GO:0006886]
Copa coatomer protein complex subunit alpha
Copb2 coatomer protein complex, subunit beta 2 (beta prime)
Tom1l2 target of myb1-like 2 (chicken)
intracellular signaling cascade [GO:0007242]
Depdc1b DEP domain containing 1B
Prkcz protein kinase C, zeta
ion transport [GO:0006811]
Atp6v0b ATPase, H+ transporting, lysosomal V0 subunit B
Kcns2 K+ voltage-gated channel, subfamily S, 2
Slc12a6 solute carrier family 12, member 6
Slc30a10 solute carrier family 30, member 10
Slc38a1 solute carrier family 38, member 1
Slc39a6 solute carrier family 39 (metal ion transporter), member 6
Slc40a1 solute carrier family 40 (iron-regulated transporter), member 1
Vmd2l3 vitelliform macular dystrophy 2-like 3
iron ion transport [GO:0006826]
Slc40a1 solute carrier family 40 (iron-regulated transporter), member 1
isoprenoid biosynthetic process [GO:0008299]
Fdps farnesyl diphosphate synthetase
Pdss1 prenyl (solanesyl) diphosphate synthase, subunit 1
lactation [GO:0007595]
Prlr prolactin receptor
leukotriene biosynthetic process [GO:0019370]
Alox15 arachidonate 15-lipoxygenase
Alox5 arachidonate 5-lipoxygenase
leukotriene metabolic process [GO:0006691]
Alox15 arachidonate 15-lipoxygenase
Alox5 arachidonate 5-lipoxygenase
lipid biosynthetic process [GO:0008610]
Elovl3 elongation of very long chain fatty acids (FEN1/Elo2, SUR4/Elo3, yeast)-like 3
Fdps farnesyl diphosphate synthetase
Mlstd2 male sterility domain containing 2
lipid catabolic process [GO:0016042]
Apoc2 apolipoprotein C-II
Lpl lipoprotein lipase
lipid metabolic process [GO:0006629]
Apoc2 apolipoprotein C-II
Ehhadh enoyl-Coenzyme A, hydratase/3-hydroxyacyl Coenzyme A dehydrogenase
Lpl lipoprotein lipase
Mlstd2 male sterility domain containing 2
lipid transport [GO:0006869]
Apoc2 apolipoprotein C-II
Apoc4 apolipoprotein C-IV
mRNA processing [GO:0006397]
0610040D20RikRIKEN cDNA 0610040D20 gene
Cdc5l cell division cycle 5-like (S. pombe)
Eftud2 elongation factor Tu GTP binding domain containing 2
mRNA transport [GO:0051028]
Nup37 nucleoporin 37
mating behavior [GO:0007617]
Nhlh2 nescient helix loop helix 2
meiosis [GO:0007126]
Msh4 mutS homolog 4 (E. coli)
mesoderm formation [GO:0001707]
Nr4a3 nuclear receptor subfamily 4, group A, member 3
metabolic process [GO:0008152]
Agpat1 1-acylglycerol-3-phosphate O-acyltransferase 1 (lysophosphatidic acid acyltransferase, alpha)
Akp5 alkaline phosphatase 5
Aldh1b1 aldehyde dehydrogenase 1 family, member B1
Alkbh8 alkB, alkylation repair homolog 8 (E. coli)
Aspa aspartoacylase (aminoacylase) 2
Dhrs7c dehydrogenase/reductase (SDR family) member 7C
Ehhadh enoyl-Coenzyme A, hydratase/3-hydroxyacyl Coenzyme A dehydrogenase
Gpam glycerol-3-phosphate acyltransferase, mitochondrial
Gsta1 glutathione S-transferase, alpha 1 (Ya)
Hsd17b13 hydroxysteroid (17-beta) dehydrogenase 13
Mlstd2 male sterility domain containing 2
Mmp7 matrix metallopeptidase 7
Nnt nicotinamide nucleotide transhydrogenase
Ube1c ubiquitin-activating enzyme E1C
metal ion transport [GO:0030001]
Slc39a6 solute carrier family 39 (metal ion transporter), member 6
microtubule cytoskeleton organization [GO:0000226]
Hook3 hook homolog 3 (Drosophila)
Prkcz protein kinase C, zeta
microtubule-based movement [GO:0007018]
Dync2h1 dynein cytoplasmic 2 heavy chain 1
Kif4 kinesin family member 4
Tcte3 t-complex-associated testis expressed 3
mismatch repair [GO:0006298]
Msh4 mutS homolog 4 (E. coli)
mitochondrial DNA replication [GO:0006264]
Dnaja3 DnaJ (Hsp40) homolog, subfamily A, member 3
mitochondrion organization [GO:0007005]
Dnaja3 DnaJ (Hsp40) homolog, subfamily A, member 3
mitosis [GO:0007067]
4833432M17RikRIKEN cDNA 4833432M17 gene
Luzp5 leucine zipper protein 5
Mapre3 microtubule-associated protein, RP/EB family, member 3
Ube2i ubiquitin-conjugating enzyme E2I
mitotic cell cycle [GO:0000278]
Ube1c ubiquitin-activating enzyme E1C
mitotic chromosome condensation [GO:0007076]
Luzp5 leucine zipper protein 5
morphogenesis of an epithelium [GO:0002009]
Fras1 Fraser syndrome 1 homolog (human)
multicellular organismal development [GO:0007275]
Bzw2 basic leucine zipper and W2 domains 2
Cdx4 caudal type homeo box 4
Dkk1 dickkopf homolog 1 (Xenopus laevis)
Dync2h1 dynein cytoplasmic 2 heavy chain 1
Gsdm3 gasdermin 3
Hoxa7 homeo box A7
Hoxd3 homeo box D3
Isl2 insulin related protein 2 (islet 2)
Lect1 leukocyte cell derived chemotaxin 1
Mov10 Moloney leukemia virus 10
Nhlh2 nescient helix loop helix 2
Pick1 protein interacting with C kinase 1
Sfrp4 secreted frizzled-related sequence protein 4
Tcf23 transcription factor 23
Tssk4 testis-specific serine kinase 4
Ube2i ubiquitin-conjugating enzyme E2I
Zar1 zygote arrest 1
myoblast fusion [GO:0007520]
Dyrk1b dual-specificity tyrosine-(Y)-phosphorylation regulated kinase 1b
negative regulation of NF-kappaB transcription factor activity [GO:0032088]
Dnaja3 DnaJ (Hsp40) homolog, subfamily A, member 3
negative regulation of T cell proliferation [GO:0042130]
Scgb1a1 secretoglobin, family 1A, member 1 (uteroglobin)
negative regulation of Wnt receptor signaling pathway [GO:0030178]
Dkk1 dickkopf homolog 1 (Xenopus laevis)
negative regulation of angiogenesis [GO:0016525]
Lect1 leukocyte cell derived chemotaxin 1
negative regulation of cell cycle [GO:0045786]
Prkcdbp protein kinase C, delta binding protein
Tusc4 tumor suppressor candidate 4
negative regulation of cell growth [GO:0030308]
Wig1 wild-type p53-induced gene 1
negative regulation of cell proliferation [GO:0008285]
Eif2ak1 eukaryotic translation initiation factor 2 alpha kinase 1
negative regulation of hemoglobin biosynthetic process [GO:0046986]
Eif2ak1 eukaryotic translation initiation factor 2 alpha kinase 1
negative regulation of insulin secretion [GO:0046676]
Psmd9 proteasome (prosome, macropain) 26S subunit, non-ATPase, 9
negative regulation of interferon-gamma production [GO:0032689]
Scgb1a1 secretoglobin, family 1A, member 1 (uteroglobin)
negative regulation of interleukin-13 production [GO:0032696]
Scgb1a1 secretoglobin, family 1A, member 1 (uteroglobin)
negative regulation of interleukin-4 production [GO:0032713]
Scgb1a1 secretoglobin, family 1A, member 1 (uteroglobin)
negative regulation of interleukin-5 production [GO:0032714]
Scgb1a1 secretoglobin, family 1A, member 1 (uteroglobin)
negative regulation of ion transport [GO:0043271]
Vmd2l3 vitelliform macular dystrophy 2-like 3
negative regulation of keratinocyte differentiation [GO:0045617]
Hoxa7 homeo box A7
negative regulation of neuron differentiation [GO:0045665]
Isl2 insulin related protein 2 (islet 2)
negative regulation of signal transduction [GO:0009968]
Rgs19 regulator of G-protein signaling 19
negative regulation of transcription from RNA polymerase II promoter [GO:0000122]
Cdx4 caudal type homeo box 4
Hoxa7 homeo box A7
Rfx5 regulatory factor X, 5 (influences HLA class II expression)
Rhox3 reproductive homeobox 3
Scgb1a1 secretoglobin, family 1A, member 1 (uteroglobin)
negative regulation of translation [GO:0017148]
Eif2ak1 eukaryotic translation initiation factor 2 alpha kinase 1
negative regulation of transport [GO:0051051]
Rsc1a1 regulatory solute carrier protein, family 1, member 1
negative regulation of vascular endothelial growth factor receptor signaling pathway [GO:0030948]
Lect1 leukocyte cell derived chemotaxin 1
nervous system development [GO:0007399]
Bzw2 basic leucine zipper and W2 domains 2
neuromuscular process controlling balance [GO:0050885]
Nr4a3 nuclear receptor subfamily 4, group A, member 3
Slc1a3 solute carrier family 1 (glial high affinity glutamate transporter), member 3
neuron development [GO:0048666]
Gfra3 glial cell line derived neurotrophic factor family receptor alpha 3
neuron differentiation [GO:0030182]
Atoh1 atonal homolog 1 (Drosophila)
Brsk2 BR serine/threonine kinase 2
neuron fate commitment [GO:0048663]
Isl2 insulin related protein 2 (islet 2)
neuron migration [GO:0001764]
Atoh1 atonal homolog 1 (Drosophila)
Gfra3 glial cell line derived neurotrophic factor family receptor alpha 3
nuclear mRNA splicing, via spliceosome [GO:0000398]
0610040D20RikRIKEN cDNA 0610040D20 gene
nucleobase, nucleoside, nucleotide and nucleic acid metabolic process [GO:0006139]
Cmpk cytidylate kinase
nucleosome assembly [GO:0006334]
Hist2h3c1 histone 2, H3c1
Hist3h2ba histone 3, H2ba
nucleotide metabolic process [GO:0009117]
Nme2 expressed in non-metastatic cells 2, protein
odontogenesis of dentine-containing tooth [GO:0042475]
Ambn ameloblastin
ossification [GO:0001503]
Alox15 arachidonate 15-lipoxygenase
Ambn ameloblastin
Dmp1 dentin matrix protein 1
Spp1 secreted phosphoprotein 1
ovarian follicle development [GO:0001541]
Msh4 mutS homolog 4 (E. coli)
ovulation cycle [GO:0042698]
Nhlh2 nescient helix loop helix 2
oxidation reduction [GO:0055114]
Abp1 amiloride binding protein 1 (amine oxidase, copper-containing)
Adh1 alcohol dehydrogenase 1 (class I)
Aldh1b1 aldehyde dehydrogenase 1 family, member B1
Alox15 arachidonate 15-lipoxygenase
Alox5 arachidonate 5-lipoxygenase
Aof1 amine oxidase, flavin containing 1
Cybasc3 cytochrome b, ascorbate dependent 3
Cyp3a16 cytochrome P450, family 3, subfamily a, polypeptide 16
Dhrs7c dehydrogenase/reductase (SDR family) member 7C
Egln1 EGL nine homolog 1 (C. elegans)
Ehhadh enoyl-Coenzyme A, hydratase/3-hydroxyacyl Coenzyme A dehydrogenase
Foxred1 FAD-dependent oxidoreductase domain containing 1
Hsd17b13 hydroxysteroid (17-beta) dehydrogenase 13
Mlstd2 male sterility domain containing 2
Nnt nicotinamide nucleotide transhydrogenase
Plod2 procollagen lysine, 2-oxoglutarate 5-dioxygenase 2
pancreatic juice secretion [GO:0030157]
Copa coatomer protein complex subunit alpha
peptidyl-tyrosine phosphorylation [GO:0018108]
Egf epidermal growth factor
phosphatidylinositol metabolic process [GO:0046488]
Pip5kl1 phosphatidylinositol-4-phosphate 5-kinase-like 1
phosphatidylserine biosynthetic process [GO:0006659]
Ptdss1 phosphatidylserine synthase 1
phospholipid biosynthetic process [GO:0008654]
Agpat1 1-acylglycerol-3-phosphate O-acyltransferase 1 (lysophosphatidic acid acyltransferase, alpha)
Gpam glycerol-3-phosphate acyltransferase, mitochondrial
Ptdss1 phosphatidylserine synthase 1
placenta development [GO:0001890]
Cdx4 caudal type homeo box 4
positive regulation of T cell proliferation [GO:0042102]
Dnaja3 DnaJ (Hsp40) homolog, subfamily A, member 3
positive regulation of auditory receptor cell differentiation [GO:0045609]
Atoh1 atonal homolog 1 (Drosophila)
positive regulation of cell proliferation [GO:0008284]
Egf epidermal growth factor
positive regulation of cell-substrate adhesion [GO:0010811]
Dmp1 dentin matrix protein 1
Spp1 secreted phosphoprotein 1
positive regulation of cyclin-dependent protein kinase activity [GO:0045737]
Spdyb speedy homolog B (Drosophila)
positive regulation of cytokine secretion [GO:0050715]
Panx1 pannexin 1
positive regulation of epithelial cell proliferation [GO:0050679]
Grn granulin
positive regulation of gene-specific transcription [GO:0043193]
Mapre3 microtubule-associated protein, RP/EB family, member 3
positive regulation of granule cell precursor proliferation [GO:0021940]
Egf epidermal growth factor
positive regulation of insulin secretion [GO:0032024]
Psmd9 proteasome (prosome, macropain) 26S subunit, non-ATPase, 9
positive regulation of interleukin-1 alpha secretion [GO:0050717]
Panx1 pannexin 1
positive regulation of interleukin-1 beta secretion [GO:0050718]
Panx1 pannexin 1
positive regulation of multicellular organism growth [GO:0040018]
Gpam glycerol-3-phosphate acyltransferase, mitochondrial
positive regulation of neuron differentiation [GO:0045666]
Hoxd3 homeo box D3
positive regulation of ossification [GO:0045778]
Lect1 leukocyte cell derived chemotaxin 1
positive regulation of osteoblast differentiation [GO:0045669]
Gnas GNAS (guanine nucleotide binding protein, alpha stimulating) complex locus
positive regulation of osteoclast differentiation [GO:0045672]
Gnas GNAS (guanine nucleotide binding protein, alpha stimulating) complex locus
positive regulation of synaptic transmission [GO:0050806]
Slc1a3 solute carrier family 1 (glial high affinity glutamate transporter), member 3
positive regulation of transcription [GO:0045941]
Psmd9 proteasome (prosome, macropain) 26S subunit, non-ATPase, 9
positive regulation of transcription from RNA polymerase II promoter [GO:0045944]
Atoh1 atonal homolog 1 (Drosophila)
Hoxa7 homeo box A7
Nr4a3 nuclear receptor subfamily 4, group A, member 3
Pus1 pseudouridine synthase 1
Solt SoxLZ/Sox6 leucine zipper binding protein in testis
Surb7 SRB7 (suppressor of RNA polymerase B) homolog (S. cerevisiae)
post-embryonic body morphogenesis [GO:0040032]
Gnas GNAS (guanine nucleotide binding protein, alpha stimulating) complex locus
post-embryonic development [GO:0009791]
Gnas GNAS (guanine nucleotide binding protein, alpha stimulating) complex locus
post-translational protein modification [GO:0043687]
Ube2i ubiquitin-conjugating enzyme E2I
potassium ion transport [GO:0006813]
Kcnrg potassium channel regulator
Kcns2 K+ voltage-gated channel, subfamily S, 2
Slc12a6 solute carrier family 12, member 6
protein amino acid O-linked glycosylation [GO:0006493]
Galnt7 UDP-N-acetyl-alpha-D-galactosamine: polypeptide N-acetylgalactosaminyltransferase 7
protein amino acid autophosphorylation [GO:0046777]
Eif2ak1 eukaryotic translation initiation factor 2 alpha kinase 1
protein amino acid dephosphorylation [GO:0006470]
Dusp13 dual specificity phosphatase 13
Ptpra protein tyrosine phosphatase, receptor type, A
protein amino acid phosphorylation [GO:0006468]
2410146L05RikRIKEN cDNA 2410146L05 gene
Brsk2 BR serine/threonine kinase 2
Dyrk1b dual-specificity tyrosine-(Y)-phosphorylation regulated kinase 1b
Eif2ak1 eukaryotic translation initiation factor 2 alpha kinase 1
Mak male germ cell-associated kinase
Prkcz protein kinase C, zeta
Ptpra protein tyrosine phosphatase, receptor type, A
Riok3 RIO kinase 3 (yeast)
Tesk1 testis specific protein kinase 1
Tssk4 testis-specific serine kinase 4
protein catabolic process [GO:0030163]
Lnpep leucyl/cystinyl aminopeptidase
protein folding [GO:0006457]
Dnaja3 DnaJ (Hsp40) homolog, subfamily A, member 3
Ppic peptidylprolyl isomerase C
protein heterotetramerization [GO:0051290]
Pdss1 prenyl (solanesyl) diphosphate synthase, subunit 1
protein homooligomerization [GO:0051260]
Pick1 protein interacting with C kinase 1
protein kinase cascade [GO:0007243]
Pick1 protein interacting with C kinase 1
protein metabolic process [GO:0019538]
Egln1 EGL nine homolog 1 (C. elegans)
Plod2 procollagen lysine, 2-oxoglutarate 5-dioxygenase 2
protein modification process [GO:0006464]
Herc2 hect (homologous to the E6-AP (UBE3A) carboxyl terminus) domain and RCC1 (CHC1)-like domain (RLD) 2
Ube1c ubiquitin-activating enzyme E1C
protein neddylation [GO:0045116]
Ube1c ubiquitin-activating enzyme E1C
protein processing [GO:0016485]
Dync2h1 dynein cytoplasmic 2 heavy chain 1
protein targeting [GO:0006605]
Pick1 protein interacting with C kinase 1
protein transport [GO:0015031]
Copa coatomer protein complex subunit alpha
Copb2 coatomer protein complex, subunit beta 2 (beta prime)
Fras1 Fraser syndrome 1 homolog (human)
Gdi1 guanosine diphosphate (GDP) dissociation inhibitor 1
Nup37 nucleoporin 37
Selenbp1 selenium binding protein 1
Tom1l2 target of myb1-like 2 (chicken)
Wig1 wild-type p53-induced gene 1
protein ubiquitination [GO:0016567]
1110014D18RikRIKEN cDNA 1110014D18 gene
Herc2 hect (homologous to the E6-AP (UBE3A) carboxyl terminus) domain and RCC1 (CHC1)-like domain (RLD) 2
proteolysis [GO:0006508]
Casp6 caspase 6
Cradd CASP2 and RIPK1 domain containing adaptor with death domain
Dpp3 dipeptidylpeptidase 3
Lnpep leucyl/cystinyl aminopeptidase
Masp2 mannan-binding lectin serine peptidase 2
Mmp7 matrix metallopeptidase 7
Prepl prolyl endopeptidase-like
Prss21 protease, serine, 21
proton transport [GO:0015992]
Atp6v0b ATPase, H+ transporting, lysosomal V0 subunit B
Nnt nicotinamide nucleotide transhydrogenase
pseudouridine synthesis [GO:0001522]
Pus1 pseudouridine synthase 1
Rpusd1 RNA pseudouridylate synthase domain containing 1
pyridine nucleotide biosynthetic process [GO:0019363]
Naprt1 nicotinate phosphoribosyltransferase domain containing 1
pyrimidine nucleotide biosynthetic process [GO:0006221]
Cmpk cytidylate kinase
rRNA processing [GO:0006364]
1110008B24RikRIKEN cDNA 1110008B24 gene
Emg1 EMG1 nucleolar protein homolog (S. cerevisiae)
Rcl1 RNA terminal phosphate cyclase-like 1
receptor clustering [GO:0043113]
Pick1 protein interacting with C kinase 1
regulation of ARF GTPase activity [GO:0032312]
Centa2 centaurin, alpha 2
regulation of GTPase activity [GO:0043087]
Gdi1 guanosine diphosphate (GDP) dissociation inhibitor 1
regulation of JAK-STAT cascade [GO:0046425]
Statip1 signal transducer and activator of transcription interacting protein 1
regulation of Wnt receptor signaling pathway [GO:0030111]
Dkk1 dickkopf homolog 1 (Xenopus laevis)
regulation of actin filament polymerization [GO:0030833]
Actr3b ARP3 actin-related protein 3 homolog B (yeast)
regulation of apoptosis [GO:0042981]
Casp6 caspase 6
Cradd CASP2 and RIPK1 domain containing adaptor with death domain
regulation of blood vessel size [GO:0050880]
Kng1 kininogen 1
regulation of cell adhesion [GO:0030155]
Prlr prolactin receptor
regulation of cell cycle [GO:0051726]
Ube1c ubiquitin-activating enzyme E1C
regulation of cell growth [GO:0001558]
Wig1 wild-type p53-induced gene 1
regulation of cell proliferation [GO:0042127]
Mmp7 matrix metallopeptidase 7
regulation of cell shape [GO:0008360]
Palmd palmdelphin
regulation of cytokine production [GO:0001817]
Zbtb32 zinc finger and BTB domain containing 32
regulation of epithelial cell differentiation [GO:0030856]
Prlr prolactin receptor
regulation of inflammatory response [GO:0050727]
Scgb1a1 secretoglobin, family 1A, member 1 (uteroglobin)
regulation of mRNA stability [GO:0043488]
Scgb1a1 secretoglobin, family 1A, member 1 (uteroglobin)
regulation of neuron differentiation [GO:0045664]
Atoh1 atonal homolog 1 (Drosophila)
regulation of peptidyl-tyrosine phosphorylation [GO:0050730]
Egf epidermal growth factor
regulation of protein metabolic process [GO:0051246]
Ube2i ubiquitin-conjugating enzyme E2I
regulation of synapse structure and activity [GO:0050803]
Pick1 protein interacting with C kinase 1
regulation of transcription [GO:0045449]
Atoh1 atonal homolog 1 (Drosophila)
Cdc5l cell division cycle 5-like (S. pombe)
Cdx4 caudal type homeo box 4
Hoxa7 homeo box A7
Hoxd3 homeo box D3
Isl2 insulin related protein 2 (islet 2)
Jrk jerky
Nhlh2 nescient helix loop helix 2
Tcf23 transcription factor 23
regulation of transcription from RNA polymerase II promoter [GO:0006357]
Ankrd1 ankyrin repeat domain 1 (cardiac muscle)
Ifnar2 interferon (alpha and beta) receptor 2
regulation of transcription, DNA-dependent [GO:0006355]
4921520P21RikRIKEN cDNA 4921520P21 gene
AW146242 expressed sequence AW146242
Arid5a AT rich interactive domain 5A (Mrf1 like)
Atoh1 atonal homolog 1 (Drosophila)
Ccnl2 cyclin L2
Cdc5l cell division cycle 5-like (S. pombe)
Cdx4 caudal type homeo box 4
Hoxa7 homeo box A7
Hoxd3 homeo box D3
Isl2 insulin related protein 2 (islet 2)
Nhlh2 nescient helix loop helix 2
Nr4a3 nuclear receptor subfamily 4, group A, member 3
Phb2 prohibitin 2
Pnrc2 proline-rich nuclear receptor coactivator 2
Rreb1 ras responsive element binding protein 1
Rsc1a1 regulatory solute carrier protein, family 1, member 1
Snip1 Smad nuclear interacting protein 1
Statip1 signal transducer and activator of transcription interacting protein 1
Surb7 SRB7 (suppressor of RNA polymerase B) homolog (S. cerevisiae)
Wbp7 WW domain binding protein 7
Zbtb32 zinc finger and BTB domain containing 32
Zfp509 zinc finger protein 509
regulation of translation [GO:0006417]
Eif2ak1 eukaryotic translation initiation factor 2 alpha kinase 1
response to ATP [GO:0033198]
Panx1 pannexin 1
response to DNA damage stimulus [GO:0006974]
1110014D18RikRIKEN cDNA 1110014D18 gene
Poln DNA polymerase N
Wig1 wild-type p53-induced gene 1
response to amino acid stimulus [GO:0043200]
Slc1a3 solute carrier family 1 (glial high affinity glutamate transporter), member 3
response to antibiotic [GO:0046677]
Slc1a3 solute carrier family 1 (glial high affinity glutamate transporter), member 3
response to drug [GO:0042493]
Gnas GNAS (guanine nucleotide binding protein, alpha stimulating) complex locus
Slc1a3 solute carrier family 1 (glial high affinity glutamate transporter), member 3
response to inorganic substance [GO:0010035]
Slc1a3 solute carrier family 1 (glial high affinity glutamate transporter), member 3
response to light stimulus [GO:0009416]
Slc1a3 solute carrier family 1 (glial high affinity glutamate transporter), member 3
response to pheromone [GO:0019236]
V1rb1 vomeronasal 1 receptor, B1
V1rb8 vomeronasal 1 receptor, B8
response to retinoic acid [GO:0032526]
Adh1 alcohol dehydrogenase 1 (class I)
response to steroid hormone stimulus [GO:0048545]
Adh1 alcohol dehydrogenase 1 (class I)
response to stimulus [GO:0050896]
Olfr474 olfactory receptor 474
Rlbp1 retinaldehyde binding protein 1
Ush3a Usher syndrome 3A homolog (human)
response to stress [GO:0006950]
Eif2ak1 eukaryotic translation initiation factor 2 alpha kinase 1
response to testosterone stimulus [GO:0033574]
Adh1 alcohol dehydrogenase 1 (class I)
response to toxin [GO:0009636]
Ddc dopa decarboxylase
response to unfolded protein [GO:0006986]
Derl2 Der1-like domain family, member 2
response to wounding [GO:0009611]
Slc1a3 solute carrier family 1 (glial high affinity glutamate transporter), member 3
retinal ganglion cell axon guidance [GO:0031290]
Isl2 insulin related protein 2 (islet 2)
retinoic acid metabolic process [GO:0042573]
Adh1 alcohol dehydrogenase 1 (class I)
retinoid metabolic process [GO:0001523]
Adh1 alcohol dehydrogenase 1 (class I)
retinol metabolic process [GO:0042572]
Adh1 alcohol dehydrogenase 1 (class I)
ribosome assembly [GO:0042255]
Nip7 nuclear import 7 homolog (S. cerevisiae)
ribosome biogenesis [GO:0042254]
1110008B24RikRIKEN cDNA 1110008B24 gene
Emg1 EMG1 nucleolar protein homolog (S. cerevisiae)
Nip7 nuclear import 7 homolog (S. cerevisiae)
Rcl1 RNA terminal phosphate cyclase-like 1
sebaceous gland cell differentiation [GO:0001949]
Gsdm3 gasdermin 3
semicircular canal morphogenesis [GO:0048752]
Nr4a3 nuclear receptor subfamily 4, group A, member 3
sensory perception of chemical stimulus [GO:0007606]
V1rb1 vomeronasal 1 receptor, B1
V1rb8 vomeronasal 1 receptor, B8
sensory perception of smell [GO:0007608]
Olfr1324 olfactory receptor 1324
Olfr1383 olfactory receptor 1383
Olfr1393 olfactory receptor 1393
Olfr1514 olfactory receptor 1514
Olfr215 olfactory receptor 215
Olfr221 olfactory receptor 221
Olfr352 olfactory receptor 352
Olfr474 olfactory receptor 474
Olfr514 olfactory receptor 514
Olfr547 olfactory receptor 547
Olfr589 olfactory receptor 589
Olfr94 olfactory receptor 94
sensory perception of sound [GO:0007605]
Slc1a3 solute carrier family 1 (glial high affinity glutamate transporter), member 3
signal transduction [GO:0007165]
C3ar1 complement component 3a receptor 1
Cradd CASP2 and RIPK1 domain containing adaptor with death domain
Depdc1b DEP domain containing 1B
Fgl1 fibrinogen-like protein 1
Gnas GNAS (guanine nucleotide binding protein, alpha stimulating) complex locus
Gnb5 guanine nucleotide binding protein, beta 5
Gpr103 G protein-coupled receptor 103
Gpr135 G protein-coupled receptor 135
Gpr156 G protein-coupled receptor 156
Gpr19 G protein-coupled receptor 19
Gpr41 G protein-coupled receptor 41
Mrgpra4 MAS-related GPR, member A4
Olfr474 olfactory receptor 474
Oxgr1 oxoglutarate (alpha-ketoglutarate) receptor 1
Phb2 prohibitin 2
Traip TRAF-interacting protein
V1rb1 vomeronasal 1 receptor, B1
V1rb8 vomeronasal 1 receptor, B8
skeletal muscle development [GO:0007519]
Tcf23 transcription factor 23
skeletal system development [GO:0001501]
Gnas GNAS (guanine nucleotide binding protein, alpha stimulating) complex locus
skin development [GO:0043588]
Fras1 Fraser syndrome 1 homolog (human)
small GTPase mediated signal transduction [GO:0007264]
Dnaja3 DnaJ (Hsp40) homolog, subfamily A, member 3
sodium ion transport [GO:0006814]
Slc12a6 solute carrier family 12, member 6
Slc38a1 solute carrier family 38, member 1
spermatogenesis [GO:0007283]
Herc2 hect (homologous to the E6-AP (UBE3A) carboxyl terminus) domain and RCC1 (CHC1)-like domain (RLD) 2
Msh4 mutS homolog 4 (E. coli)
Prss21 protease, serine, 21
Tssk4 testis-specific serine kinase 4
steroid biosynthetic process [GO:0006694]
Fdps farnesyl diphosphate synthetase
sterol biosynthetic process [GO:0016126]
Fdps farnesyl diphosphate synthetase
sympathetic nervous system development [GO:0048485]
Gfra3 glial cell line derived neurotrophic factor family receptor alpha 3
synapsis [GO:0007129]
Msh4 mutS homolog 4 (E. coli)
tRNA aminoacylation for protein translation [GO:0006418]
Rarsl arginyl-tRNA synthetase-like
Wars2 tryptophanyl tRNA synthetase 2 (mitochondrial)
tRNA processing [GO:0008033]
Elac2 elaC homolog 2 (E. coli)
Pus1 pseudouridine synthase 1
tRNA pseudouridine synthesis [GO:0031119]
Pus1 pseudouridine synthase 1
thyroid gland development [GO:0030878]
Hoxd3 homeo box D3
transcription [GO:0006350]
4921520P21RikRIKEN cDNA 4921520P21 gene
AW146242 expressed sequence AW146242
Arid5a AT rich interactive domain 5A (Mrf1 like)
Atoh1 atonal homolog 1 (Drosophila)
Ccnl2 cyclin L2
Cdc5l cell division cycle 5-like (S. pombe)
Cdx4 caudal type homeo box 4
Hoxa7 homeo box A7
Hoxd3 homeo box D3
Nhlh2 nescient helix loop helix 2
Nr4a3 nuclear receptor subfamily 4, group A, member 3
Phb2 prohibitin 2
Pnrc2 proline-rich nuclear receptor coactivator 2
Rreb1 ras responsive element binding protein 1
Rsc1a1 regulatory solute carrier protein, family 1, member 1
Statip1 signal transducer and activator of transcription interacting protein 1
Surb7 SRB7 (suppressor of RNA polymerase B) homolog (S. cerevisiae)
Twistnb TWIST neighbor
Wbp7 WW domain binding protein 7
Zbtb32 zinc finger and BTB domain containing 32
Zfp509 zinc finger protein 509
transcription from RNA polymerase II promoter [GO:0006366]
Surb7 SRB7 (suppressor of RNA polymerase B) homolog (S. cerevisiae)
translation [GO:0006412]
Eftud1 elongation factor Tu GTP binding domain containing 1
Mrpl48 mitochondrial ribosomal protein L48
Rarsl arginyl-tRNA synthetase-like
Wars2 tryptophanyl tRNA synthetase 2 (mitochondrial)
transmembrane receptor protein tyrosine kinase signaling pathway [GO:0007169]
Gfra3 glial cell line derived neurotrophic factor family receptor alpha 3
transmembrane transport [GO:0055085]
Slc2a12 solute carrier family 2 (facilitated glucose transporter), member 12
transport [GO:0006810]
Apoc2 apolipoprotein C-II
Apoc4 apolipoprotein C-IV
Atp6v0b ATPase, H+ transporting, lysosomal V0 subunit B
Copa coatomer protein complex subunit alpha
Copb2 coatomer protein complex, subunit beta 2 (beta prime)
Cyb561d2 cytochrome b-561 domain containing 2
Cybasc3 cytochrome b, ascorbate dependent 3
Fabp1 fatty acid binding protein 1, liver
Kcns2 K+ voltage-gated channel, subfamily S, 2
Ndufa3 NADH dehydrogenase (ubiquinone) 1 alpha subcomplex, 3
Ndufb11 NADH dehydrogenase (ubiquinone) 1 beta subcomplex, 11
Nup37 nucleoporin 37
Rlbp1 retinaldehyde binding protein 1
Selenbp1 selenium binding protein 1
Slc12a6 solute carrier family 12, member 6
Slc1a3 solute carrier family 1 (glial high affinity glutamate transporter), member 3
Slc22a13 solute carrier family 22 (organic cation transporter), member 13
Slc2a12 solute carrier family 2 (facilitated glucose transporter), member 12
Slc30a10 solute carrier family 30, member 10
Slc38a1 solute carrier family 38, member 1
Slc39a6 solute carrier family 39 (metal ion transporter), member 6
Slc40a1 solute carrier family 40 (iron-regulated transporter), member 1
Slc7a4 solute carrier family 7 (cationic amino acid transporter, y+ system), member 4
Tom1l2 target of myb1-like 2 (chicken)
Vmd2l3 vitelliform macular dystrophy 2-like 3
Wig1 wild-type p53-induced gene 1
triacylglycerol catabolic process [GO:0019433]
Lpl lipoprotein lipase
tryptophanyl-tRNA aminoacylation [GO:0006436]
Wars2 tryptophanyl tRNA synthetase 2 (mitochondrial)
ubiquinone biosynthetic process [GO:0006744]
Pdss1 prenyl (solanesyl) diphosphate synthase, subunit 1
ubiquitin-dependent protein catabolic process [GO:0006511]
1110014D18RikRIKEN cDNA 1110014D18 gene
2810055G22RikRIKEN cDNA 2810055G22 gene
Fbxo3 F-box only protein 3
Herc2 hect (homologous to the E6-AP (UBE3A) carboxyl terminus) domain and RCC1 (CHC1)-like domain (RLD) 2
Rnf5 ring finger protein 5
Ube1c ubiquitin-activating enzyme E1C
Ube2i ubiquitin-conjugating enzyme E2I
Ufd1l ubiquitin fusion degradation 1 like
urea cycle [GO:0000050]
Arg1 arginase 1, liver
vasculogenesis [GO:0001570]
Wars2 tryptophanyl tRNA synthetase 2 (mitochondrial)
vasodilation [GO:0042311]
Kng1 kininogen 1
vesicle-mediated transport [GO:0016192]
Copa coatomer protein complex subunit alpha
Copb2 coatomer protein complex, subunit beta 2 (beta prime)
vestibular reflex [GO:0060005]
Nr4a3 nuclear receptor subfamily 4, group A, member 3
visceral motor neuron differentiation [GO:0021524]
Isl2 insulin related protein 2 (islet 2)
visual perception [GO:0007601]
Rlbp1 retinaldehyde binding protein 1
Ush3a Usher syndrome 3A homolog (human)
wax biosynthetic process [GO:0010025]
Mlstd2 male sterility domain containing 2
zinc ion transport [GO:0006829]
Slc30a10 solute carrier family 30, member 10
Slc39a6 solute carrier family 39 (metal ion transporter), member 6

## Sheet: TE_K4K27_only_GO_LIST
GO terms and list of genes enriched in H3K4/K27me3 in the ICM only or in the TE only:
TE-specific genes
2-oxoglutarate metabolic process [GO:0006103]
Stat5a signal transducer and activator of transcription 5A
B cell activation [GO:0042113]
Malt1 mucosa associated lymphoid tissue lymphoma translocation gene 1
B-1 B cell differentiation [GO:0001923]
Malt1 mucosa associated lymphoid tissue lymphoma translocation gene 1
G-protein coupled receptor protein signaling pathway [GO:0007186]
Adrb3 adrenergic receptor, beta 3
Cart cocaine and amphetamine regulated transcript
Olfr57 olfactory receptor 57
Olfr772 olfactory receptor 772
G-protein signaling, adenylate cyclase activating pathway [GO:0007189]
Adrb3 adrenergic receptor, beta 3
Golgi organization [GO:0007030]
0610007P06RikRIKEN cDNA 0610007P06 gene
I-kappaB kinase/NF-kappaB cascade [GO:0007249]
Malt1 mucosa associated lymphoid tissue lymphoma translocation gene 1
JAK-STAT cascade [GO:0007259]
Stat5a signal transducer and activator of transcription 5A
Notch signaling pathway [GO:0007219]
Aph1c anterior pharynx defective 1c homolog (C. elegans)
Psenen presenilin enhancer 2 homolog (C. elegans)
Peyer's patch development [GO:0048541]
Stat5a signal transducer and activator of transcription 5A
RNA splicing [GO:0008380]
D11Ertd730eDNA segment, Chr 11, ERATO Doi 730, expressed
Lsm5 LSM5 homolog, U6 small nuclear RNA associated (S. cerevisiae)
Rho protein signal transduction [GO:0007266]
Cdc42 cell division cycle 42 homolog (S. cerevisiae)
T cell differentiation in the thymus [GO:0033077]
Stat5a signal transducer and activator of transcription 5A
T cell homeostasis [GO:0043029]
Stat5a signal transducer and activator of transcription 5A
T cell proliferation [GO:0042098]
Malt1 mucosa associated lymphoid tissue lymphoma translocation gene 1
activation of MAPKK activity [GO:0000186]
Cart cocaine and amphetamine regulated transcript
adherens junction organization [GO:0034332]
Cdc42 cell division cycle 42 homolog (S. cerevisiae)
adult feeding behavior [GO:0008343]
Cart cocaine and amphetamine regulated transcript
allantoin metabolic process [GO:0000255]
Stat5a signal transducer and activator of transcription 5A
angiogenesis [GO:0001525]
Ang1 angiogenin, ribonuclease A family, member 1
apoptosis [GO:0006915]
Malt1 mucosa associated lymphoid tissue lymphoma translocation gene 1
Sap30bp SAP30 binding protein
axonogenesis [GO:0007409]
Creb1 cAMP responsive element binding protein 1
biological_process [GO:0008150]
1110019N10RikRIKEN cDNA 1110019N10 gene
2010004A03RikRIKEN cDNA 2010004A03 gene
Cyp3a44 cytochrome P450, family 3, subfamily a, polypeptide 44
Flot1 flotillin 1
Nola1 nucleolar protein family A, member 1 (H/ACA small nucleolar RNPs)
Rhox4a reproductive homeobox 4A
Speer4b spermatogenesis associated glutamate (E)-rich protein 4b
brown fat cell differentiation [GO:0050873]
Adrb3 adrenergic receptor, beta 3
cation transport [GO:0006812]
Slc30a7 solute carrier family 30 (zinc transporter), member 7
cell differentiation [GO:0030154]
Ang1 angiogenin, ribonuclease A family, member 1
Sim1 single-minded homolog 1 (Drosophila)
cell division [GO:0051301]
Cdc42 cell division cycle 42 homolog (S. cerevisiae)
cell-cell adhesion [GO:0016337]
Cdc42 cell division cycle 42 homolog (S. cerevisiae)
cellular glucose homeostasis [GO:0001678]
Cart cocaine and amphetamine regulated transcript
cellular iron ion homeostasis [GO:0006879]
Aco1 aconitase 1
cellular protein localization [GO:0034613]
Cdc42 cell division cycle 42 homolog (S. cerevisiae)
cellular response to starvation [GO:0009267]
Cart cocaine and amphetamine regulated transcript
central nervous system development [GO:0007417]
Ang1 angiogenin, ribonuclease A family, member 1
cholesterol biosynthetic process [GO:0006695]
Nsdhl NAD(P) dependent steroid dehydrogenase-like
cholesterol metabolic process [GO:0008203]
Nsdhl NAD(P) dependent steroid dehydrogenase-like
citrate metabolic process [GO:0006101]
Stat5a signal transducer and activator of transcription 5A
complement activation, classical pathway [GO:0006958]
Cfi complement component factor i
creatine metabolic process [GO:0006600]
Stat5a signal transducer and activator of transcription 5A
creatinine metabolic process [GO:0046449]
Stat5a signal transducer and activator of transcription 5A
cytokine-mediated signaling pathway [GO:0019221]
Stat5a signal transducer and activator of transcription 5A
development of secondary female sexual characteristics [GO:0046543]
Stat5a signal transducer and activator of transcription 5A
development of secondary male sexual characteristics [GO:0046544]
Stat5a signal transducer and activator of transcription 5A
diet induced thermogenesis [GO:0002024]
Adrb3 adrenergic receptor, beta 3
endosome transport [GO:0016197]
Cdc42 cell division cycle 42 homolog (S. cerevisiae)
establishment or maintenance of apical/basal cell polarity [GO:0035088]
Cdc42 cell division cycle 42 homolog (S. cerevisiae)
estrogen receptor signaling pathway [GO:0030520]
Taf7 TAF7 RNA polymerase II, TATA box binding protein (TBP)-associated factor
exocytosis [GO:0006887]
Exoc5 exocyst complex component 5
fatty acid metabolic process [GO:0006631]
Stat5a signal transducer and activator of transcription 5A
female pregnancy [GO:0007565]
Stat5a signal transducer and activator of transcription 5A
filopodium formation [GO:0046847]
Cdc42 cell division cycle 42 homolog (S. cerevisiae)
hair follicle development [GO:0001942]
Nsdhl NAD(P) dependent steroid dehydrogenase-like
heat generation [GO:0031649]
Adrb3 adrenergic receptor, beta 3
immune response [GO:0006955]
Cfi complement component factor i
innate immune response [GO:0045087]
Cfi complement component factor i
Malt1 mucosa associated lymphoid tissue lymphoma translocation gene 1
integrin-mediated signaling pathway [GO:0007229]
Itgb4bp integrin beta 4 binding protein
intestinal absorption [GO:0050892]
Aco1 aconitase 1
intracellular signaling cascade [GO:0007242]
Plek2 pleckstrin 2
ion transport [GO:0006811]
Slc30a7 solute carrier family 30 (zinc transporter), member 7
isoleucine metabolic process [GO:0006549]
Stat5a signal transducer and activator of transcription 5A
lactation [GO:0007595]
Creb1 cAMP responsive element binding protein 1
Stat5a signal transducer and activator of transcription 5A
lipid biosynthetic process [GO:0008610]
Nsdhl NAD(P) dependent steroid dehydrogenase-like
lung development [GO:0030324]
0610007P06RikRIKEN cDNA 0610007P06 gene
luteinization [GO:0001553]
Stat5a signal transducer and activator of transcription 5A
mRNA catabolic process [GO:0006402]
Lsm5 LSM5 homolog, U6 small nuclear RNA associated (S. cerevisiae)
mRNA processing [GO:0006397]
D11Ertd730eDNA segment, Chr 11, ERATO Doi 730, expressed
Lsm5 LSM5 homolog, U6 small nuclear RNA associated (S. cerevisiae)
mammary gland development [GO:0030879]
Creb1 cAMP responsive element binding protein 1
Stat5a signal transducer and activator of transcription 5A
mature ribosome assembly [GO:0042256]
Itgb4bp integrin beta 4 binding protein
metabolic process [GO:0008152]
Aco1 aconitase 1
Nsdhl NAD(P) dependent steroid dehydrogenase-like
metal ion transport [GO:0030001]
Ccs copper chaperone for superoxide dismutase
metanephros development [GO:0001656]
Aph1c anterior pharynx defective 1c homolog (C. elegans)
multicellular organismal development [GO:0007275]
0610007P06RikRIKEN cDNA 0610007P06 gene
Ang1 angiogenin, ribonuclease A family, member 1
Lbh limb-bud and heart
Sim1 single-minded homolog 1 (Drosophila)
myelination [GO:0042552]
Mbp myelin basic protein
natural killer cell differentiation [GO:0001779]
Stat5a signal transducer and activator of transcription 5A
negative regulation of apoptosis [GO:0043066]
Stat5a signal transducer and activator of transcription 5A
negative regulation of appetite [GO:0032099]
Cart cocaine and amphetamine regulated transcript
negative regulation of bone resorption [GO:0045779]
Cart cocaine and amphetamine regulated transcript
negative regulation of erythrocyte differentiation [GO:0045647]
Stat5a signal transducer and activator of transcription 5A
negative regulation of multicellular organism growth [GO:0040015]
Adrb3 adrenergic receptor, beta 3
negative regulation of osteoclast differentiation [GO:0045671]
Cart cocaine and amphetamine regulated transcript
negative regulation of translation [GO:0017148]
Ang1 angiogenin, ribonuclease A family, member 1
nervous system development [GO:0007399]
Sim1 single-minded homolog 1 (Drosophila)
neuron fate determination [GO:0048664]
Cdc42 cell division cycle 42 homolog (S. cerevisiae)
neuropeptide signaling pathway [GO:0007218]
Cart cocaine and amphetamine regulated transcript
nuclear migration [GO:0007097]
Cdc42 cell division cycle 42 homolog (S. cerevisiae)
nucleotide catabolic process [GO:0009166]
Nt5e 5' nucleotidase, ecto
nucleus localization [GO:0051647]
Cdc42 cell division cycle 42 homolog (S. cerevisiae)
oxaloacetate metabolic process [GO:0006107]
Stat5a signal transducer and activator of transcription 5A
oxidation reduction [GO:0055114]
Nsdhl NAD(P) dependent steroid dehydrogenase-like
peptidyl-tyrosine phosphorylation [GO:0018108]
Stat5a signal transducer and activator of transcription 5A
pituitary gland development [GO:0021983]
Creb1 cAMP responsive element binding protein 1
positive regulation of B cell differentiation [GO:0045579]
Stat5a signal transducer and activator of transcription 5A
positive regulation of NF-kappaB transcription factor activity [GO:0051092]
Malt1 mucosa associated lymphoid tissue lymphoma translocation gene 1
positive regulation of T cell activation [GO:0050870]
Malt1 mucosa associated lymphoid tissue lymphoma translocation gene 1
positive regulation of activated T cell proliferation [GO:0042104]
Stat5a signal transducer and activator of transcription 5A
positive regulation of catalytic activity [GO:0043085]
Aph1c anterior pharynx defective 1c homolog (C. elegans)
positive regulation of cell proliferation [GO:0008284]
2010004A03RikRIKEN cDNA 2010004A03 gene
Stat5a signal transducer and activator of transcription 5A
positive regulation of gamma-delta T cell differentiation [GO:0045588]
Stat5a signal transducer and activator of transcription 5A
positive regulation of hormone secretion [GO:0046887]
Creb1 cAMP responsive element binding protein 1
positive regulation of inflammatory response [GO:0050729]
Stat5a signal transducer and activator of transcription 5A
positive regulation of interleukin-2 biosynthetic process [GO:0045086]
Stat5a signal transducer and activator of transcription 5A
positive regulation of lymphocyte differentiation [GO:0045621]
Stat5a signal transducer and activator of transcription 5A
positive regulation of mitotic cell cycle [GO:0045931]
Stat5a signal transducer and activator of transcription 5A
positive regulation of multicellular organism growth [GO:0040018]
Creb1 cAMP responsive element binding protein 1
Stat5a signal transducer and activator of transcription 5A
positive regulation of oxidoreductase activity [GO:0051353]
Ccs copper chaperone for superoxide dismutase
positive regulation of phosphoinositide 3-kinase activity [GO:0043552]
Cdc42 cell division cycle 42 homolog (S. cerevisiae)
positive regulation of protein amino acid phosphorylation [GO:0001934]
2010004A03RikRIKEN cDNA 2010004A03 gene
positive regulation of survival gene product expression [GO:0045885]
Stat5a signal transducer and activator of transcription 5A
positive regulation of transcription from RNA polymerase II promoter [GO:0045944]
Creb1 cAMP responsive element binding protein 1
Plagl1 pleiomorphic adenoma gene-like 1
Stat5a signal transducer and activator of transcription 5A
post-embryonic development [GO:0009791]
Aco1 aconitase 1
protein amino acid phosphorylation [GO:0006468]
4921509C19RikRIKEN cDNA 4921509C19 gene
Creb1 cAMP responsive element binding protein 1
Vrk3 vaccinia related kinase 3
protein processing [GO:0016485]
Aph1c anterior pharynx defective 1c homolog (C. elegans)
protein transport [GO:0015031]
Exoc5 exocyst complex component 5
proteolysis [GO:0006508]
Cfi complement component factor i
Malt1 mucosa associated lymphoid tissue lymphoma translocation gene 1
pseudouridine synthesis [GO:0001522]
Rpusd2 RNA pseudouridylate synthase domain containing 2
rRNA processing [GO:0006364]
2310007F12RikRIKEN cDNA 2310007F12 gene
Nola1 nucleolar protein family A, member 1 (H/ACA small nucleolar RNPs)
regulation of T cell receptor signaling pathway [GO:0050856]
Malt1 mucosa associated lymphoid tissue lymphoma translocation gene 1
regulation of apoptosis [GO:0042981]
Malt1 mucosa associated lymphoid tissue lymphoma translocation gene 1
regulation of bone remodeling [GO:0046850]
Cart cocaine and amphetamine regulated transcript
regulation of cell adhesion [GO:0030155]
Stat5a signal transducer and activator of transcription 5A
regulation of cell size [GO:0008361]
Creb1 cAMP responsive element binding protein 1
regulation of epithelial cell differentiation [GO:0030856]
Stat5a signal transducer and activator of transcription 5A
regulation of gene expression [GO:0010468]
Aco1 aconitase 1
regulation of mitosis [GO:0007088]
Cdc42 cell division cycle 42 homolog (S. cerevisiae)
regulation of steroid metabolic process [GO:0019218]
Stat5a signal transducer and activator of transcription 5A
regulation of transcription [GO:0045449]
Sim1 single-minded homolog 1 (Drosophila)
regulation of transcription from RNA polymerase II promoter [GO:0006357]
Lbh limb-bud and heart
Stat5a signal transducer and activator of transcription 5A
regulation of transcription, DNA-dependent [GO:0006355]
Creb1 cAMP responsive element binding protein 1
Lbh limb-bud and heart
Sap30bp SAP30 binding protein
Sim1 single-minded homolog 1 (Drosophila)
Stat5a signal transducer and activator of transcription 5A
Taf7 TAF7 RNA polymerase II, TATA box binding protein (TBP)-associated factor
Tbp TATA box binding protein
Zfp691 zinc finger protein 691
regulation of translation [GO:0006417]
Aco1 aconitase 1
response to cold [GO:0009409]
Adrb3 adrenergic receptor, beta 3
response to drug [GO:0042493]
Creb1 cAMP responsive element binding protein 1
response to fungus [GO:0009620]
Malt1 mucosa associated lymphoid tissue lymphoma translocation gene 1
response to molecule of bacterial origin [GO:0002237]
Malt1 mucosa associated lymphoid tissue lymphoma translocation gene 1
response to organic substance [GO:0010033]
Creb1 cAMP responsive element binding protein 1
response to peptide hormone stimulus [GO:0043434]
Stat5a signal transducer and activator of transcription 5A
ribosome biogenesis [GO:0042254]
Nola1 nucleolar protein family A, member 1 (H/ACA small nucleolar RNPs)
sensory perception of smell [GO:0007608]
Olfr57 olfactory receptor 57
Olfr772 olfactory receptor 772
sequestering of lipid [GO:0019915]
Stat5a signal transducer and activator of transcription 5A
signal transduction [GO:0007165]
Adrb3 adrenergic receptor, beta 3
Malt1 mucosa associated lymphoid tissue lymphoma translocation gene 1
Sim1 single-minded homolog 1 (Drosophila)
Stat5a signal transducer and activator of transcription 5A
small GTPase mediated signal transduction [GO:0007264]
Cdc42 cell division cycle 42 homolog (S. cerevisiae)
Rasl12 RAS-like, family 12
sperm motility [GO:0030317]
4921509C19RikRIKEN cDNA 4921509C19 gene
steroid biosynthetic process [GO:0006694]
Nsdhl NAD(P) dependent steroid dehydrogenase-like
sterol biosynthetic process [GO:0016126]
Nsdhl NAD(P) dependent steroid dehydrogenase-like
succinate metabolic process [GO:0006105]
Stat5a signal transducer and activator of transcription 5A
superoxide metabolic process [GO:0006801]
Ccs copper chaperone for superoxide dismutase
synaptic transmission [GO:0007268]
Cart cocaine and amphetamine regulated transcript
tRNA aminoacylation for protein translation [GO:0006418]
Wars tryptophanyl-tRNA synthetase
taurine metabolic process [GO:0019530]
Stat5a signal transducer and activator of transcription 5A
transcription [GO:0006350]
Creb1 cAMP responsive element binding protein 1
Lbh limb-bud and heart
Sap30bp SAP30 binding protein
Sim1 single-minded homolog 1 (Drosophila)
Stat5a signal transducer and activator of transcription 5A
Taf7 TAF7 RNA polymerase II, TATA box binding protein (TBP)-associated factor
Tbp TATA box binding protein
Zfp691 zinc finger protein 691
transcription from RNA polymerase II promoter [GO:0006366]
Taf7 TAF7 RNA polymerase II, TATA box binding protein (TBP)-associated factor
transcription initiation from RNA polymerase II promoter [GO:0006367]
Taf7 TAF7 RNA polymerase II, TATA box binding protein (TBP)-associated factor
Tbp TATA box binding protein
translation [GO:0006412]
Itgb4bp integrin beta 4 binding protein
Ptrh2 peptidyl-tRNA hydrolase 2
Wars tryptophanyl-tRNA synthetase
transport [GO:0006810]
Exoc5 exocyst complex component 5
Slc30a7 solute carrier family 30 (zinc transporter), member 7
tricarboxylic acid cycle [GO:0006099]
Aco1 aconitase 1
tryptophanyl-tRNA aminoacylation [GO:0006436]
Wars tryptophanyl-tRNA synthetase
two-component signal transduction system (phosphorelay) [GO:0000160]
Sim1 single-minded homolog 1 (Drosophila)
ubiquitin-dependent protein catabolic process [GO:0006511]
Malt1 mucosa associated lymphoid tissue lymphoma translocation gene 1
Psmb1 proteasome (prosome, macropain) subunit, beta type 1
valine metabolic process [GO:0006573]
Stat5a signal transducer and activator of transcription 5A
vasodilation by norepinephrine-epinephrine involved in regulation of systemic arterial blood pressure [GO:0002025]
Adrb3 adrenergic receptor, beta 3
vesicle docking [GO:0048278]
Exoc5 exocyst complex component 5
zinc ion transport [GO:0006829]
Slc30a7 solute carrier family 30 (zinc transporter), member 7
